# Supplementary material for: Clinical Care Delivery in Chest Pain Patients Without an Acute Coronary Syndrome—A Retrospective Cohort Study
Source: J Clin Med. 2025 Feb 19;14(4):1372. doi: 10.3390/jcm14041372 (PMC11857045; doi:10.3390/jcm14041372)
Supplement: Supplementary file 1 [file jcm-14-01372-s001.zip]

Archive with 2 entries (1 files):
- jcm-3387487-supplementary/
- jcm-3387487-supplementary/jcm-3387487-supplementary.xlsx
