# Supplementary material for: Clinical Care Delivery in Chest Pain Patients Without an Acute Coronary Syndrome—A Retrospective Cohort Study
Source: J Clin Med. 2025 Feb 19;14(4):1372. doi: 10.3390/jcm14041372 (PMC11857045; doi:10.3390/jcm14041372)
Supplement: Supplementary file 1 [file jcm-14-01372-s001.zip › jcm-3387487-supplementary/jcm-3387487-supplementary.xlsx]

## Sheet: ChestPainUnitQIProje_DATA_LABEL
Record ID	Unique Patient Study Number If the answer is yes to any of the following questions, the patient has failed screening and should be excluded from the study	At least one of the first three troponins is abnormal? Can enrole patients who had only two hs-TNI and were negative Evaluate the 2nd and 3rd hs-TNI by looking at delta (< 3ng/L is neg)	Patient started on heparin drip FOR ACS in the ER?	Patient taken emergently to the cath lab?	Reason for exclusion	Specify reason for exclusion	Complete?	Age	Gender	Insurance	PMH (choice=HTN)	PMH (choice=HLD)	PMH (choice=DM)	PMH (choice=Smoking)	PMH (choice=Obesity (BMI>30))	PMH (choice=Kown CAD)	PMH (choice=Prior MI)	PMH (choice=PAD)	PMH (choice=CVA/TIA)	PMH (choice=CKD)	PMH (choice=ESRD)	PMH (choice=HD)	PMH (choice=No PMH)	PSH (choice=Hx of CABG)	PSH (choice=Hx of PCI)	PSH (choice=Heart transplant)	PSH (choice=No PSH)	FHx (choice=Premature CAD (male parent or sibling < 55 yrs, female < 65 yrs))	FHx (choice=SCD)	FHx (choice=No FHx)	Last stress test date	Type of stress test	Results of last stress test	Last LHC date	Results of last LHC	Last coronary CT	Results of last coronary CT	Complete?	History Cardiac chest pain = retrosternal + exertional + relieved by rest or nitro Atypical chest pain = 2 of the above Non-cardiac = 1 or less of the above	EKG 1 point: No ST deviation but LBBB, LVH, repolarization changes (e.g. digoxin); 2 points: ST deviation not due to LBBB, LVH, or digoxin	Age	Risk factors HTN, hypercholesterolemia, DM, obesity (BMI >30 kg/m²), smoking (current, or smoking cessation ≤3 mo), positive family history (parent or sibling with CVD before age 65); atherosclerotic disease: prior MI, PCI/CABG, CVA/TIA, or peripheral arterial disease	Initial troponin	HEART SCORE	Reported HEART Score	Cardiology Consult	Troponin trended up 4th troponin or later	4th high-sensitivity troponin value	EKG changed to ACS/heparin drip started
1	276	No	No	No			Complete	23	Female	Medicaid	Unchecked	Unchecked	Unchecked	Unchecked	Unchecked	Unchecked	Unchecked	Unchecked	Unchecked	Unchecked	Unchecked	Unchecked	Checked	Unchecked	Unchecked	Unchecked	Checked	Unchecked	Unchecked	Checked	None			None		None		Complete	Non-cardiac chest pain (0)	Normal (0)	<45 (0)	Non known risk factors (0)	Normal (0)	0	0	No	No		No
2	277	Yes					Complete	83	Female	Medicare	Checked	Checked	Unchecked	Checked	Unchecked	Checked	Unchecked	Unchecked	Unchecked	Unchecked	Unchecked	Unchecked	Unchecked	Unchecked	Unchecked	Unchecked	Checked	Checked	Unchecked	Unchecked	>1 year ago	Lexiscan/NST	Mildly abnormal	< 1 year ago	Obstructive - did NOT receive stents	None		Complete	Cardiac chest pain (+2)	Non-specific depolarization abnormality (+1)	>65 (+2)	>3 risk factors or hx of atherosclerotic disease (+2)	Abnormal (+1)	8		Yes	Yes	15660	Yes
3	278	No	No	No	Scheduled for LHC		Complete				Unchecked	Unchecked	Unchecked	Unchecked	Unchecked	Unchecked	Unchecked	Unchecked	Unchecked	Unchecked	Unchecked	Unchecked	Unchecked	Unchecked	Unchecked	Unchecked	Unchecked	Unchecked	Unchecked	Unchecked								Incomplete
4	279	Yes					Complete	52	Female	Private	Unchecked	Unchecked	Unchecked	Unchecked	Unchecked	Unchecked	Unchecked	Unchecked	Unchecked	Unchecked	Unchecked	Unchecked	Checked	Unchecked	Unchecked	Unchecked	Checked	Checked	Unchecked	Unchecked	None			None		None		Complete	Non-cardiac chest pain (0)	Non-specific depolarization abnormality (+1)	45 - 64 (+1)	1-2 risk factors (+1)	Abnormal (+1)	4	5	Yes	No		No
5	280	No	No	No	Other	scheduled NST	Complete				Unchecked	Unchecked	Unchecked	Unchecked	Unchecked	Unchecked	Unchecked	Unchecked	Unchecked	Unchecked	Unchecked	Unchecked	Unchecked	Unchecked	Unchecked	Unchecked	Unchecked	Unchecked	Unchecked	Unchecked								Incomplete
6	281	No	No	No	Other	scheduled echo	Complete	56	Male	Medicaid	Checked	Checked	Unchecked	Checked	Unchecked	Checked	Unchecked	Unchecked	Unchecked	Unchecked	Unchecked	Unchecked	Unchecked	Unchecked	Checked	Unchecked	Unchecked	Unchecked	Unchecked	Checked	None			>1 year ago	Unavailable	None		Complete	Non-cardiac chest pain (0)	Normal (0)	45 - 64 (+1)	>3 risk factors or hx of atherosclerotic disease (+2)	Normal (0)	3	0	No	Unavailable		No
7	284	No	No	No			Complete	54	Male	Private	Unchecked	Unchecked	Unchecked	Unchecked	Unchecked	Unchecked	Unchecked	Unchecked	Unchecked	Unchecked	Unchecked	Unchecked	Checked	Unchecked	Unchecked	Unchecked	Checked	Unchecked	Unchecked	Checked	None			None		None		Complete	Atypical chest pain (+1)	Normal (0)	45 - 64 (+1)	Non known risk factors (0)	Normal (0)	1		No	Unavailable		No
8	285	No	No	No			Complete	52	Male	Medicaid	Checked	Unchecked	Unchecked	Unchecked	Unchecked	Unchecked	Unchecked	Unchecked	Unchecked	Unchecked	Unchecked	Unchecked	Unchecked	Unchecked	Unchecked	Unchecked	Checked	Unchecked	Unchecked	Checked	None			None		None		Complete	Non-cardiac chest pain (0)	Normal (0)	45 - 64 (+1)	1-2 risk factors (+1)	Normal (0)	2	2	No	Unavailable		No
9	286	No	No	No			Complete	54	Male	Private	Unchecked	Unchecked	Unchecked	Unchecked	Unchecked	Checked	Unchecked	Unchecked	Unchecked	Unchecked	Unchecked	Unchecked	Unchecked	Unchecked	Checked	Unchecked	Unchecked	Unchecked	Unchecked	Checked	None			None		None		Complete	Non-cardiac chest pain (0)	Normal (0)	45 - 64 (+1)	>3 risk factors or hx of atherosclerotic disease (+2)	Normal (0)	3		Yes	No		No
10	287	No	No	No			Complete	42	Male	Private	Unchecked	Unchecked	Unchecked	Unchecked	Checked	Unchecked	Unchecked	Unchecked	Unchecked	Unchecked	Unchecked	Unchecked	Unchecked	Unchecked	Unchecked	Unchecked	Checked	Unchecked	Unchecked	Checked	None			None		None		Complete	Non-cardiac chest pain (0)	Normal (0)	<45 (0)	1-2 risk factors (+1)	Normal (0)	1		No	Unavailable		No
11	288	No	No	No			Complete	57	Female		Unchecked	Unchecked	Unchecked	Unchecked	Unchecked	Unchecked	Unchecked	Unchecked	Checked	Unchecked	Unchecked	Unchecked	Unchecked	Unchecked	Unchecked	Unchecked	Checked	Unchecked	Unchecked	Checked	>1 year ago	Exercise nuclear	Unavailable	None		None		Complete	Atypical chest pain (+1)	Normal (0)	45 - 64 (+1)	>3 risk factors or hx of atherosclerotic disease (+2)	Normal (0)	2	2	No	Unavailable		No
12	2	No	No	No	Insufficient data (one TNI, chest pain duration unclear..)		Complete	67	Female	Medicare	Checked	Checked	Unchecked	Unchecked	Unchecked	Unchecked	Unchecked	Unchecked	Unchecked	Unchecked	Unchecked	Unchecked	Unchecked	Unchecked	Unchecked	Unchecked	Checked	Unchecked	Unchecked	Checked	None			< 1 year ago	Normal	None		Complete	Non-cardiac chest pain (0)	Normal (0)	>65 (+2)	1-2 risk factors (+1)	Normal (0)	3		Yes	No		No
13	290	No	No	No			Complete	58	Female		Checked	Checked	Unchecked	Unchecked	Unchecked	Unchecked	Unchecked	Unchecked	Unchecked	Unchecked	Unchecked	Unchecked	Unchecked	Unchecked	Unchecked	Unchecked	Checked	Unchecked	Unchecked	Checked	None			None		None		Complete	Atypical chest pain (+1)	Normal (0)	45 - 64 (+1)	>3 risk factors or hx of atherosclerotic disease (+2)	Normal (0)	4		Yes	Unavailable		No
14	291	No	No	No			Complete	77	Female		Unchecked	Unchecked	Unchecked	Unchecked	Unchecked	Unchecked	Unchecked	Unchecked	Unchecked	Unchecked	Unchecked	Unchecked	Checked	Unchecked	Unchecked	Unchecked	Checked	Unchecked	Unchecked	Checked	None			None		None		Complete	Non-cardiac chest pain (0)	Normal (0)	>65 (+2)	Non known risk factors (0)	Normal (0)	2		Yes	Unavailable		No
15	292	No	No	No			Complete	61	Female		Checked	Checked	Checked	Checked	Unchecked	Checked	Unchecked	Unchecked	Unchecked	Unchecked	Unchecked	Unchecked	Unchecked	Unchecked	Checked	Unchecked	Unchecked	Checked	Unchecked	Unchecked	None			< 1 year ago	Non-obstructive	None		Complete	Non-cardiac chest pain (0)	Normal (0)	45 - 64 (+1)	>3 risk factors or hx of atherosclerotic disease (+2)	Normal (0)	3	3	No	Unavailable		No
16	293	Yes					Complete				Unchecked	Unchecked	Unchecked	Unchecked	Unchecked	Unchecked	Unchecked	Unchecked	Unchecked	Unchecked	Unchecked	Unchecked	Unchecked	Unchecked	Unchecked	Unchecked	Unchecked	Unchecked	Unchecked	Unchecked								Incomplete
17	294	No	No	No			Complete	77	Male		Checked	Checked	Unchecked	Unchecked	Unchecked	Unchecked	Unchecked	Unchecked	Unchecked	Unchecked	Unchecked	Unchecked	Unchecked	Unchecked	Unchecked	Unchecked	Checked	Unchecked	Unchecked	Checked	None			None		None		Complete	Non-cardiac chest pain (0)	Normal (0)	>65 (+2)	>3 risk factors or hx of atherosclerotic disease (+2)	Normal (0)	4	7	Yes	Unavailable		No
18	3	No	No	No			Complete	68	Female	Private	Unchecked	Unchecked	Unchecked	Checked	Unchecked	Unchecked	Unchecked	Unchecked	Unchecked	Unchecked	Unchecked	Unchecked	Unchecked	Unchecked	Unchecked	Unchecked	Checked	Unchecked	Unchecked	Checked	None			None		None		Complete	Cardiac chest pain (+2)	Normal (0)	>65 (+2)	1-2 risk factors (+1)	Normal (0)	4	4	Yes	No		No
19	4	No	No	No			Complete	53	Female	Private	Checked	Checked	Unchecked	Checked	Checked	Unchecked	Unchecked	Unchecked	Unchecked	Unchecked	Unchecked	Unchecked	Unchecked	Unchecked	Unchecked	Unchecked	Checked	Unchecked	Unchecked	Checked	None			None		None		Complete	Non-cardiac chest pain (0)	Non-specific depolarization abnormality (+1)	45 - 64 (+1)	>3 risk factors or hx of atherosclerotic disease (+2)	Normal (0)	4		No	No		No
20	5	No	No	No			Complete	49	Female	Private	Unchecked	Unchecked	Unchecked	Unchecked	Unchecked	Unchecked	Unchecked	Unchecked	Unchecked	Unchecked	Unchecked	Unchecked	Checked	Unchecked	Unchecked	Unchecked	Checked	Unchecked	Unchecked	Checked	None			None		None		Complete	Atypical chest pain (+1)	Non-specific depolarization abnormality (+1)	45 - 64 (+1)	Non known risk factors (0)	Normal (0)	3	3	No	Unavailable		No
21	6	No	No	No			Complete	39	Female	Private	Unchecked	Checked	Unchecked	Checked	Unchecked	Unchecked	Unchecked	Unchecked	Unchecked	Unchecked	Unchecked	Unchecked	Unchecked	Unchecked	Unchecked	Unchecked	Checked	Unchecked	Unchecked	Checked	None			None		None		Complete	Atypical chest pain (+1)	Non-specific depolarization abnormality (+1)	<45 (0)	1-2 risk factors (+1)	Normal (0)	3		No	Unavailable		No
22	7	No	No	No			Complete	45	Male	Private	Checked	Checked	Unchecked	Unchecked	Unchecked	Checked	Checked	Unchecked	Unchecked	Unchecked	Unchecked	Unchecked	Unchecked	Unchecked	Checked	Unchecked	Unchecked	Unchecked	Unchecked	Checked	< 1 year ago	Lexiscan/NST	Mildly abnormal	< 1 year ago	Obstructive - received stents	None		Complete	Atypical chest pain (+1)	Non-specific depolarization abnormality (+1)	45 - 64 (+1)	>3 risk factors or hx of atherosclerotic disease (+2)	Normal (0)	5		Yes	No		No
23	8				Scheduled for LHC		Complete				Unchecked	Unchecked	Unchecked	Unchecked	Unchecked	Unchecked	Unchecked	Unchecked	Unchecked	Unchecked	Unchecked	Unchecked	Unchecked	Unchecked	Unchecked	Unchecked	Unchecked	Unchecked	Unchecked	Unchecked								Incomplete
24	9				Other	came for afib ablation	Complete				Unchecked	Unchecked	Unchecked	Unchecked	Unchecked	Unchecked	Unchecked	Unchecked	Unchecked	Unchecked	Unchecked	Unchecked	Unchecked	Unchecked	Unchecked	Unchecked	Unchecked	Unchecked	Unchecked	Unchecked								Incomplete
25	10				Other	gynecology case	Complete				Unchecked	Unchecked	Unchecked	Unchecked	Unchecked	Unchecked	Unchecked	Unchecked	Unchecked	Unchecked	Unchecked	Unchecked	Unchecked	Unchecked	Unchecked	Unchecked	Unchecked	Unchecked	Unchecked	Unchecked								Incomplete
26	11	No	No	No			Complete	41	Female	Self-pay/HMH compassionate/Charity	Unchecked	Unchecked	Unchecked	Unchecked	Unchecked	Unchecked	Unchecked	Unchecked	Unchecked	Unchecked	Unchecked	Unchecked	Checked	Unchecked	Unchecked	Unchecked	Checked	Unchecked	Unchecked	Checked	None			None		None		Complete	Atypical chest pain (+1)	Non-specific depolarization abnormality (+1)	<45 (0)	Non known risk factors (0)	Normal (0)	2	4	No	No		No
27	12	No	No	No			Complete	56	Female	Private	Unchecked	Checked	Unchecked	Unchecked	Checked	Unchecked	Unchecked	Unchecked	Unchecked	Unchecked	Unchecked	Unchecked	Unchecked	Unchecked	Unchecked	Unchecked	Checked	Unchecked	Unchecked	Checked	None			None		None		Complete	Atypical chest pain (+1)	Non-specific depolarization abnormality (+1)	45 - 64 (+1)	1-2 risk factors (+1)	Normal (0)	4		Yes	No		No
28	13	No	No	No			Complete	74	Female	Medicare	Checked	Unchecked	Unchecked	Unchecked	Checked	Unchecked	Unchecked	Unchecked	Unchecked	Unchecked	Unchecked	Unchecked	Unchecked	Unchecked	Unchecked	Unchecked	Checked	Unchecked	Unchecked	Checked	None			None		None		Complete	Cardiac chest pain (+2)	Non-specific depolarization abnormality (+1)	>65 (+2)	1-2 risk factors (+1)	Normal (0)	5	5	No	No		No
29	14	No	No	Yes			Complete	79	Female	Medicare	Unchecked	Unchecked	Unchecked	Unchecked	Checked	Checked	Checked	Unchecked	Unchecked	Unchecked	Unchecked	Unchecked	Unchecked	Unchecked	Checked	Unchecked	Unchecked	Checked	Unchecked	Unchecked	>1 year ago	Lexiscan/NST	Normal	>1 year ago	Obstructive - did NOT receive stents	None		Complete	Atypical chest pain (+1)	Normal (0)	>65 (+2)	>3 risk factors or hx of atherosclerotic disease (+2)	Normal (0)	5		Yes	No		No
30	15				Scheduled for LHC		Incomplete				Unchecked	Unchecked	Unchecked	Unchecked	Unchecked	Unchecked	Unchecked	Unchecked	Unchecked	Unchecked	Unchecked	Unchecked	Unchecked	Unchecked	Unchecked	Unchecked	Unchecked	Unchecked	Unchecked	Unchecked								Incomplete
31	16				Scheduled for LHC		Complete				Unchecked	Unchecked	Unchecked	Unchecked	Unchecked	Unchecked	Unchecked	Unchecked	Unchecked	Unchecked	Unchecked	Unchecked	Unchecked	Unchecked	Unchecked	Unchecked	Unchecked	Unchecked	Unchecked	Unchecked								Incomplete
32	295	No	No	No			Complete	46	Male		Checked	Unchecked	Checked	Unchecked	Unchecked	Unchecked	Unchecked	Unchecked	Unchecked	Unchecked	Unchecked	Unchecked	Unchecked	Unchecked	Unchecked	Unchecked	Checked	Unchecked	Unchecked	Checked	None			None		None		Complete	Atypical chest pain (+1)	Non-specific depolarization abnormality (+1)	45 - 64 (+1)	1-2 risk factors (+1)	Normal (0)	4	4	Yes	No		No
33	296	No	No	No			Complete	58	Male		Unchecked	Unchecked	Unchecked	Unchecked	Unchecked	Unchecked	Unchecked	Unchecked	Unchecked	Unchecked	Unchecked	Unchecked	Checked	Unchecked	Unchecked	Unchecked	Checked	Unchecked	Unchecked	Checked	None			None		None		Complete	Atypical chest pain (+1)	Normal (0)	45 - 64 (+1)	1-2 risk factors (+1)	Normal (0)	3	3	No	Unavailable		No
34	297	No	No				Complete	33	Female		Checked	Unchecked	Unchecked	Checked	Unchecked	Unchecked	Unchecked	Unchecked	Unchecked	Unchecked	Unchecked	Unchecked	Unchecked	Unchecked	Unchecked	Unchecked	Checked	Unchecked	Unchecked	Checked	< 1 year ago		Unavailable	None		None		Complete	Non-cardiac chest pain (0)	Normal (0)	<45 (0)	1-2 risk factors (+1)	Normal (0)	1		No	Unavailable		No
35	17				Other	for elective TEE	Complete				Unchecked	Unchecked	Unchecked	Unchecked	Unchecked	Unchecked	Unchecked	Unchecked	Unchecked	Unchecked	Unchecked	Unchecked	Unchecked	Unchecked	Unchecked	Unchecked	Unchecked	Unchecked	Unchecked	Unchecked								Incomplete
36	18				Scheduled for LHC		Complete				Unchecked	Unchecked	Unchecked	Unchecked	Unchecked	Unchecked	Unchecked	Unchecked	Unchecked	Unchecked	Unchecked	Unchecked	Unchecked	Unchecked	Unchecked	Unchecked	Unchecked	Unchecked	Unchecked	Unchecked								Incomplete
37	19				Other	for pacemaker	Complete				Unchecked	Unchecked	Unchecked	Unchecked	Unchecked	Unchecked	Unchecked	Unchecked	Unchecked	Unchecked	Unchecked	Unchecked	Unchecked	Unchecked	Unchecked	Unchecked	Unchecked	Unchecked	Unchecked	Unchecked								Incomplete
38	20	No	No	No			Complete	47	Male	Private	Checked	Checked	Unchecked	Checked	Checked	Checked	Unchecked	Unchecked	Unchecked	Unchecked	Unchecked	Unchecked	Unchecked	Checked	Checked	Unchecked	Unchecked	Unchecked	Unchecked	Checked	< 1 year ago	Exercise echo	Moderate-severe abnormal	< 1 year ago	Obstructive - did NOT receive stents	< 1 year ago	Obstructive CAD	Complete	Non-cardiac chest pain (0)	Non-specific depolarization abnormality (+1)	45 - 64 (+1)	>3 risk factors or hx of atherosclerotic disease (+2)	Normal (0)	5		No	Unavailable		No
39	20	No	No	No			Complete	47	Male	Private	Checked	Checked	Unchecked	Checked	Checked	Checked	Checked	Unchecked	Unchecked	Unchecked	Unchecked	Unchecked	Unchecked	Checked	Checked	Unchecked	Unchecked	Unchecked	Unchecked	Checked	< 1 year ago	Exercise echo	Moderate-severe abnormal	< 1 year ago	Obstructive - did NOT receive stents	< 1 year ago	Obstructive CAD	Complete	Non-cardiac chest pain (0)	Non-specific depolarization abnormality (+1)	45 - 64 (+1)	>3 risk factors or hx of atherosclerotic disease (+2)	Normal (0)	5	4	Yes	Unavailable		No
40	21	No	No	No			Complete	51	Female	Private	Unchecked	Unchecked	Unchecked	Unchecked	Checked	Unchecked	Unchecked	Unchecked	Unchecked	Unchecked	Unchecked	Unchecked	Unchecked	Unchecked	Unchecked	Unchecked	Checked	Unchecked	Unchecked	Checked	None			None		None		Complete	Non-cardiac chest pain (0)	Non-specific depolarization abnormality (+1)	45 - 64 (+1)	1-2 risk factors (+1)	Normal (0)	4	5	Yes	No		No
41	22	No	No	No			Complete	52	Female	Private	Checked	Unchecked	Unchecked	Unchecked	Checked	Unchecked	Unchecked	Unchecked	Unchecked	Unchecked	Unchecked	Unchecked	Unchecked	Unchecked	Unchecked	Unchecked	Checked	Unchecked	Unchecked	Checked	< 1 year ago	Lexiscan/NST	Normal	None		None		Complete	Non-cardiac chest pain (0)	Non-specific depolarization abnormality (+1)	45 - 64 (+1)	1-2 risk factors (+1)	Normal (0)	4		Yes	No		No
42	23	No	No	No			Complete	47	Male	Private	Unchecked	Unchecked	Unchecked	Unchecked	Checked	Unchecked	Unchecked	Unchecked	Unchecked	Unchecked	Unchecked	Unchecked	Unchecked	Unchecked	Unchecked	Unchecked	Checked	Unchecked	Unchecked	Checked	None			None		None		Complete	Non-cardiac chest pain (0)	Normal (0)	45 - 64 (+1)	1-2 risk factors (+1)	Normal (0)	2	2	No	No		No
43	24	No	No	No			Complete	68	Male	Medicare	Checked	Checked	Unchecked	Unchecked	Unchecked	Unchecked	Unchecked	Unchecked	Unchecked	Unchecked	Unchecked	Unchecked	Unchecked	Unchecked	Unchecked	Unchecked	Checked	Unchecked	Unchecked	Checked	< 1 year ago	Lexiscan/NST	Normal	None		None		Complete	Non-cardiac chest pain (0)	Normal (0)	>65 (+2)	1-2 risk factors (+1)	Normal (0)	3		Yes	No		No
44	298				Insufficient data (one TNI, chest pain duration unclear..)		Complete				Unchecked	Unchecked	Unchecked	Unchecked	Unchecked	Unchecked	Unchecked	Unchecked	Unchecked	Unchecked	Unchecked	Unchecked	Unchecked	Unchecked	Unchecked	Unchecked	Unchecked	Unchecked	Unchecked	Unchecked								Incomplete
45	25	No	No	No			Complete	24	Female	Private	Unchecked	Unchecked	Unchecked	Unchecked	Checked	Unchecked	Unchecked	Unchecked	Unchecked	Unchecked	Unchecked	Unchecked	Unchecked	Unchecked	Unchecked	Unchecked	Checked	Unchecked	Unchecked	Checked	None			None		None		Complete	Non-cardiac chest pain (0)	Non-specific depolarization abnormality (+1)	<45 (0)	1-2 risk factors (+1)	Normal (0)	2		No	No		No
46	26	No	No	No			Complete	55	Female	Private	Unchecked	Checked	Unchecked	Checked	Checked	Unchecked	Unchecked	Unchecked	Unchecked	Unchecked	Unchecked	Unchecked	Unchecked	Unchecked	Unchecked	Unchecked	Checked	Unchecked	Unchecked	Checked	< 1 year ago	Lexiscan/NST	Normal	None		< 1 year ago	Unavailable	Complete	Non-cardiac chest pain (0)	Non-specific depolarization abnormality (+1)	45 - 64 (+1)	>3 risk factors or hx of atherosclerotic disease (+2)	Normal (0)	4		Yes	No		No
47	27	No	No	No			Complete	81	Female	Medicare	Checked	Checked	Unchecked	Unchecked	Unchecked	Unchecked	Unchecked	Unchecked	Unchecked	Unchecked	Unchecked	Unchecked	Unchecked	Unchecked	Unchecked	Unchecked	Checked	Unchecked	Unchecked	Checked	>1 year ago	Lexiscan/NST	Unavailable	None		None		Complete	Non-cardiac chest pain (0)	Normal (0)	>65 (+2)	1-2 risk factors (+1)	Normal (0)	3		Yes	No		No
48	28	Yes			ACS presentation		Complete				Unchecked	Unchecked	Unchecked	Unchecked	Unchecked	Unchecked	Unchecked	Unchecked	Unchecked	Unchecked	Unchecked	Unchecked	Unchecked	Unchecked	Unchecked	Unchecked	Unchecked	Unchecked	Unchecked	Unchecked								Incomplete
49	29	No	No	No			Complete	59	Male	Private	Unchecked	Unchecked	Unchecked	Unchecked	Unchecked	Unchecked	Unchecked	Unchecked	Unchecked	Unchecked	Unchecked	Unchecked	Checked	Unchecked	Unchecked	Unchecked	Checked	Unchecked	Unchecked	Checked	None			None		None		Complete	Non-cardiac chest pain (0)	Normal (0)	45 - 64 (+1)	Non known risk factors (0)	Normal (0)	1		No	Unavailable		No
50	30	No	No	No			Complete	44	Male	Private	Checked	Unchecked	Unchecked	Unchecked	Checked	Unchecked	Unchecked	Unchecked	Unchecked	Checked	Unchecked	Unchecked	Unchecked	Unchecked	Unchecked	Unchecked	Checked	Checked	Unchecked	Unchecked	None			None		None		Complete	Non-cardiac chest pain (0)	Normal (0)	<45 (0)	1-2 risk factors (+1)	Normal (0)	1	2	No	Unavailable		No
51	31	No	No	No			Complete	47	Female	Self-pay/HMH compassionate/Charity	Unchecked	Unchecked	Unchecked	Unchecked	Checked	Unchecked	Unchecked	Unchecked	Unchecked	Unchecked	Unchecked	Unchecked	Unchecked	Unchecked	Unchecked	Unchecked	Checked	Unchecked	Unchecked	Checked	None			None		None		Complete	Non-cardiac chest pain (0)	Normal (0)	45 - 64 (+1)	1-2 risk factors (+1)	Normal (0)	2	2	No	Unavailable		No
52	32	No	No	No			Complete	48	Female	Private	Unchecked	Unchecked	Unchecked	Unchecked	Checked	Unchecked	Unchecked	Unchecked	Unchecked	Unchecked	Unchecked	Unchecked	Unchecked	Unchecked	Unchecked	Unchecked	Checked	Unchecked	Unchecked	Checked	None			None		None		Complete	Non-cardiac chest pain (0)	Normal (0)	45 - 64 (+1)	1-2 risk factors (+1)	Normal (0)	2		Yes	Unavailable		No
53	299	No	No	No	Scheduled for LHC		Complete	57	Male		Checked	Checked	Unchecked	Unchecked	Unchecked	Unchecked	Unchecked	Unchecked	Unchecked	Unchecked	Unchecked	Unchecked	Unchecked	Unchecked	Unchecked	Unchecked	Checked	Checked	Unchecked	Unchecked	< 1 year ago	Lexiscan/NST	Normal	None		< 1 year ago	Unavailable	Complete	Cardiac chest pain (+2)	Normal (0)	45 - 64 (+1)	>3 risk factors or hx of atherosclerotic disease (+2)	Normal (0)	5	4	Yes	Unavailable		No
54	300	No	No	No	Insufficient data (one TNI, chest pain duration unclear..)		Complete				Unchecked	Unchecked	Unchecked	Unchecked	Unchecked	Unchecked	Unchecked	Unchecked	Unchecked	Unchecked	Unchecked	Unchecked	Unchecked	Unchecked	Unchecked	Unchecked	Unchecked	Unchecked	Unchecked	Unchecked								Incomplete
55	301	No	No	No	Insufficient data (one TNI, chest pain duration unclear..)		Complete				Unchecked	Unchecked	Unchecked	Unchecked	Unchecked	Unchecked	Unchecked	Unchecked	Unchecked	Unchecked	Unchecked	Unchecked	Unchecked	Unchecked	Unchecked	Unchecked	Unchecked	Unchecked	Unchecked	Unchecked								Incomplete
56	302	No	No	No			Complete	29	Male		Unchecked	Unchecked	Unchecked	Checked	Unchecked	Unchecked	Unchecked	Unchecked	Unchecked	Unchecked	Unchecked	Unchecked	Unchecked	Unchecked	Unchecked	Unchecked	Checked	Unchecked	Unchecked	Checked	None			None		None		Complete	Non-cardiac chest pain (0)	Normal (0)	<45 (0)	1-2 risk factors (+1)	Normal (0)	1		No	Unavailable		No
57	303	No	No	No			Complete	51	Male		Unchecked	Unchecked	Checked	Unchecked	Unchecked	Unchecked	Unchecked	Unchecked	Unchecked	Unchecked	Unchecked	Unchecked	Unchecked	Unchecked	Unchecked	Unchecked	Checked	Unchecked	Unchecked	Checked	None			None		None		Complete	Non-cardiac chest pain (0)	Normal (0)	45 - 64 (+1)	1-2 risk factors (+1)	Normal (0)	2		No	Unavailable		No
58	304	No	No	No			Complete	58	Female		Checked	Unchecked	Unchecked	Checked	Unchecked	Unchecked	Unchecked	Unchecked	Unchecked	Unchecked	Unchecked	Unchecked	Unchecked	Unchecked	Unchecked	Unchecked	Checked	Unchecked	Unchecked	Checked	None			None		None		Complete	Non-cardiac chest pain (0)	Normal (0)	45 - 64 (+1)	1-2 risk factors (+1)	Normal (0)	2		No	Unavailable		No
59	305	No	No	No	Insufficient data (one TNI, chest pain duration unclear..)		Complete				Unchecked	Unchecked	Unchecked	Unchecked	Unchecked	Unchecked	Unchecked	Unchecked	Unchecked	Unchecked	Unchecked	Unchecked	Unchecked	Unchecked	Unchecked	Unchecked	Unchecked	Unchecked	Unchecked	Unchecked								Incomplete
60	306	No	No	No			Complete	50	Female		Unchecked	Unchecked	Unchecked	Unchecked	Unchecked	Unchecked	Unchecked	Unchecked	Unchecked	Unchecked	Unchecked	Unchecked	Checked	Unchecked	Unchecked	Unchecked	Checked	Unchecked	Unchecked	Checked	None			None		None		Complete	Non-cardiac chest pain (0)	Normal (0)	45 - 64 (+1)	Non known risk factors (0)	Normal (0)	1	1	No	Unavailable		No
61	33	No	No	No			Complete	33	Male	Private	Unchecked	Unchecked	Unchecked	Unchecked	Unchecked	Unchecked	Unchecked	Unchecked	Unchecked	Unchecked	Unchecked	Unchecked	Checked	Unchecked	Unchecked	Unchecked	Checked	Unchecked	Unchecked	Checked	None			None		None		Complete	Non-cardiac chest pain (0)	Normal (0)	<45 (0)	Non known risk factors (0)	Normal (0)	0		No	Unavailable		No
62	34	No	No	No			Complete	24	Female	Medicaid	Unchecked	Unchecked	Unchecked	Unchecked	Unchecked	Unchecked	Unchecked	Unchecked	Unchecked	Unchecked	Unchecked	Unchecked	Checked	Unchecked	Unchecked	Unchecked	Checked	Unchecked	Unchecked	Checked	None			None		None		Complete	Non-cardiac chest pain (0)	Non-specific depolarization abnormality (+1)	<45 (0)	Non known risk factors (0)	Normal (0)	1		No	Unavailable		No
63	35				Other	For CABG	Complete				Unchecked	Unchecked	Unchecked	Unchecked	Unchecked	Unchecked	Unchecked	Unchecked	Unchecked	Unchecked	Unchecked	Unchecked	Unchecked	Unchecked	Unchecked	Unchecked	Unchecked	Unchecked	Unchecked	Unchecked								Incomplete
64	36				Scheduled for LHC		Complete				Unchecked	Unchecked	Unchecked	Unchecked	Unchecked	Unchecked	Unchecked	Unchecked	Unchecked	Unchecked	Unchecked	Unchecked	Unchecked	Unchecked	Unchecked	Unchecked	Unchecked	Unchecked	Unchecked	Unchecked								Incomplete
65	37				Other	was coming for stress test	Complete				Unchecked	Unchecked	Unchecked	Unchecked	Unchecked	Unchecked	Unchecked	Unchecked	Unchecked	Unchecked	Unchecked	Unchecked	Unchecked	Unchecked	Unchecked	Unchecked	Unchecked	Unchecked	Unchecked	Unchecked								Incomplete
66	38				Scheduled for LHC		Complete				Unchecked	Unchecked	Unchecked	Unchecked	Unchecked	Unchecked	Unchecked	Unchecked	Unchecked	Unchecked	Unchecked	Unchecked	Unchecked	Unchecked	Unchecked	Unchecked	Unchecked	Unchecked	Unchecked	Unchecked								Incomplete
67	39	No	No	No			Complete	73	Male	Medicare	Checked	Checked	Unchecked	Checked	Unchecked	Checked	Checked	Unchecked	Unchecked	Unchecked	Unchecked	Unchecked	Unchecked	Checked	Checked	Unchecked	Unchecked	Checked	Unchecked	Unchecked	>1 year ago	Exercise nuclear	Unavailable	>1 year ago	Obstructive - did NOT receive stents	None		Complete	Non-cardiac chest pain (0)	Non-specific depolarization abnormality (+1)	>65 (+2)	>3 risk factors or hx of atherosclerotic disease (+2)	Abnormal (+1)	6		Yes	No		No
68	40	No	No	No			Complete	56	Female	Private	Unchecked	Checked	Checked	Checked	Checked	Unchecked	Unchecked	Unchecked	Unchecked	Unchecked	Unchecked	Unchecked	Unchecked	Unchecked	Unchecked	Unchecked	Checked	Unchecked	Unchecked	Checked	None			None		None		Complete	Atypical chest pain (+1)	Non-specific depolarization abnormality (+1)	45 - 64 (+1)	>3 risk factors or hx of atherosclerotic disease (+2)	Normal (0)	5		No	No		No
69	307	No	No	No			Complete	53	Male		Unchecked	Unchecked	Unchecked	Unchecked	Unchecked	Unchecked	Unchecked	Unchecked	Unchecked	Unchecked	Unchecked	Unchecked	Checked	Unchecked	Unchecked	Unchecked	Checked	Unchecked	Unchecked	Checked	>1 year ago		Unavailable	None		None		Complete	Atypical chest pain (+1)	Normal (0)	45 - 64 (+1)	1-2 risk factors (+1)	Normal (0)	3	3	No	Unavailable		No
70	308	No	No	No			Complete	59	Male		Checked	Checked	Unchecked	Checked	Checked	Unchecked	Unchecked	Unchecked	Unchecked	Unchecked	Unchecked	Unchecked	Unchecked	Unchecked	Unchecked	Unchecked	Checked	Unchecked	Unchecked	Checked	>1 year ago	Dobutamine stress echo	Normal	None		None		Complete	Cardiac chest pain (+2)	Normal (0)	45 - 64 (+1)	>3 risk factors or hx of atherosclerotic disease (+2)	Normal (0)	5	4	Yes	Unavailable		No
71	309	Yes					Complete	60	Male		Unchecked	Unchecked	Unchecked	Checked	Unchecked	Unchecked	Unchecked	Unchecked	Unchecked	Unchecked	Unchecked	Unchecked	Unchecked	Unchecked	Unchecked	Unchecked	Checked	Unchecked	Unchecked	Checked	>1 year ago	Exercise nuclear	Normal	None		None		Complete	Non-cardiac chest pain (0)	Normal (0)	45 - 64 (+1)	1-2 risk factors (+1)	Normal (0)	2	2	No	No		No
72	310	No	No	No	Insufficient data (one TNI, chest pain duration unclear..)		Complete				Unchecked	Unchecked	Unchecked	Unchecked	Unchecked	Unchecked	Unchecked	Unchecked	Unchecked	Unchecked	Unchecked	Unchecked	Unchecked	Unchecked	Unchecked	Unchecked	Unchecked	Unchecked	Unchecked	Unchecked								Incomplete
73	311	No	No	No			Complete	53	Female		Checked	Unchecked	Checked	Unchecked	Unchecked	Unchecked	Unchecked	Unchecked	Unchecked	Unchecked	Unchecked	Unchecked	Unchecked	Unchecked	Unchecked	Unchecked	Checked	Unchecked	Unchecked	Checked	None			None		None		Complete	Non-cardiac chest pain (0)	Normal (0)	45 - 64 (+1)	1-2 risk factors (+1)	Normal (0)	2		No	Unavailable		No
74	312	No	No	No	Insufficient data (one TNI, chest pain duration unclear..)		Complete				Unchecked	Unchecked	Unchecked	Unchecked	Unchecked	Unchecked	Unchecked	Unchecked	Unchecked	Unchecked	Unchecked	Unchecked	Unchecked	Unchecked	Unchecked	Unchecked	Unchecked	Unchecked	Unchecked	Unchecked								Incomplete
75	313	No	No	No			Complete	73	Female		Unchecked	Unchecked	Unchecked	Unchecked	Unchecked	Unchecked	Unchecked	Unchecked	Unchecked	Unchecked	Unchecked	Unchecked	Checked	Unchecked	Unchecked	Unchecked	Checked	Unchecked	Unchecked	Checked	None			None		None		Complete	Non-cardiac chest pain (0)	Normal (0)	45 - 64 (+1)	Non known risk factors (0)	Normal (0)	1	3	No	Unavailable		No
76	314	No	No	No	Insufficient data (one TNI, chest pain duration unclear..)		Complete				Unchecked	Unchecked	Unchecked	Unchecked	Unchecked	Unchecked	Unchecked	Unchecked	Unchecked	Unchecked	Unchecked	Unchecked	Unchecked	Unchecked	Unchecked	Unchecked	Unchecked	Unchecked	Unchecked	Unchecked								Incomplete
77	315	No	No	No			Complete	52	Female		Checked	Unchecked	Checked	Unchecked	Checked	Unchecked	Unchecked	Unchecked	Unchecked	Unchecked	Unchecked	Unchecked	Unchecked	Unchecked	Unchecked	Unchecked	Checked	Unchecked	Unchecked	Checked	>1 year ago	Lexiscan/NST	Normal	None		None		Complete	Non-cardiac chest pain (0)	Normal (0)	45 - 64 (+1)	>3 risk factors or hx of atherosclerotic disease (+2)	Normal (0)	3		Yes	Unavailable		No
78	316	No	No	No			Complete	26	Male		Unchecked	Unchecked	Unchecked	Unchecked	Unchecked	Unchecked	Unchecked	Unchecked	Unchecked	Unchecked	Unchecked	Unchecked	Checked	Unchecked	Unchecked	Unchecked	Checked	Unchecked	Unchecked	Checked	None			None		None		Complete	Non-cardiac chest pain (0)	Normal (0)	<45 (0)	Non known risk factors (0)	Normal (0)	0	0	No	Unavailable		No
79	317	No	No	No			Complete	79	Female		Checked	Checked	Unchecked	Unchecked	Unchecked	Unchecked	Unchecked	Unchecked	Unchecked	Unchecked	Unchecked	Unchecked	Unchecked	Unchecked	Unchecked	Unchecked	Checked	Unchecked	Unchecked	Checked	None			None		None		Complete	Non-cardiac chest pain (0)	Normal (0)	>65 (+2)	1-2 risk factors (+1)	Normal (0)	3		Yes	Unavailable		No
80	318	No	No	No	Insufficient data (one TNI, chest pain duration unclear..)		Complete				Unchecked	Unchecked	Unchecked	Unchecked	Unchecked	Unchecked	Unchecked	Unchecked	Unchecked	Unchecked	Unchecked	Unchecked	Unchecked	Unchecked	Unchecked	Unchecked	Unchecked	Unchecked	Unchecked	Unchecked								Incomplete
81	320	No	No	No	Insufficient data (one TNI, chest pain duration unclear..)		Complete				Unchecked	Unchecked	Unchecked	Unchecked	Unchecked	Unchecked	Unchecked	Unchecked	Unchecked	Unchecked	Unchecked	Unchecked	Unchecked	Unchecked	Unchecked	Unchecked	Unchecked	Unchecked	Unchecked	Unchecked								Incomplete
82	323	No	No	No			Complete	34	Female		Unchecked	Unchecked	Unchecked	Unchecked	Unchecked	Unchecked	Unchecked	Unchecked	Unchecked	Unchecked	Unchecked	Unchecked	Checked	Unchecked	Unchecked	Unchecked	Checked	Unchecked	Unchecked	Checked	None			None		None		Complete	Non-cardiac chest pain (0)	Normal (0)	<45 (0)	Non known risk factors (0)	Normal (0)	0		No	Unavailable		No
83	324	No	No	No			Complete	50	Male		Checked	Unchecked	Unchecked	Checked	Checked	Unchecked	Unchecked	Unchecked	Unchecked	Unchecked	Unchecked	Unchecked	Unchecked	Unchecked	Unchecked	Unchecked	Checked	Unchecked	Unchecked	Checked	None			None		None		Complete	Non-cardiac chest pain (0)	Normal (0)	45 - 64 (+1)	>3 risk factors or hx of atherosclerotic disease (+2)	Normal (0)	3		No	Unavailable		No
84	325	No	No	No			Complete	74	Female		Checked	Checked	Unchecked	Unchecked	Unchecked	Unchecked	Unchecked	Unchecked	Unchecked	Unchecked	Unchecked	Unchecked	Unchecked	Unchecked	Unchecked	Unchecked	Checked	Unchecked	Unchecked	Checked	>1 year ago	Lexiscan/NST	Unavailable	None		None		Unverified	Non-cardiac chest pain (0)	Non-specific depolarization abnormality (+1)	>65 (+2)	1-2 risk factors (+1)	Normal (0)	4		Yes	No		No
85	326	No	No	No			Complete	41	Female		Unchecked	Unchecked	Unchecked	Unchecked	Unchecked	Unchecked	Unchecked	Unchecked	Unchecked	Unchecked	Unchecked	Unchecked	Checked	Unchecked	Unchecked	Unchecked	Checked	Unchecked	Unchecked	Checked	None			None		None		Complete	Non-cardiac chest pain (0)	Normal (0)	<45 (0)	Non known risk factors (0)	Normal (0)	0		No	Unavailable		No
86	327	No	No	No			Complete	42	Male		Unchecked	Unchecked	Unchecked	Checked	Unchecked	Unchecked	Unchecked	Unchecked	Unchecked	Unchecked	Unchecked	Unchecked	Unchecked	Unchecked	Unchecked	Unchecked	Checked	Unchecked	Unchecked	Checked	None			None		None		Complete	Non-cardiac chest pain (0)	Normal (0)	<45 (0)	1-2 risk factors (+1)	Normal (0)	1		Yes	No		No
87	328	No	No	No			Complete	74	Female		Checked	Checked	Unchecked	Unchecked	Unchecked	Unchecked	Unchecked	Unchecked	Unchecked	Unchecked	Unchecked	Unchecked	Unchecked	Unchecked	Unchecked	Unchecked	Checked	Checked	Unchecked	Unchecked	None			None		None		Complete	Non-cardiac chest pain (0)	Normal (0)	>65 (+2)	>3 risk factors or hx of atherosclerotic disease (+2)	Normal (0)	4		Yes	Unavailable		No
88	41	No	No	No			Incomplete	83	Female	Private	Checked	Checked	Unchecked	Checked	Unchecked	Checked	Checked	Checked	Checked	Unchecked	Unchecked	Unchecked	Unchecked	Unchecked	Checked	Unchecked	Unchecked	Checked	Unchecked	Unchecked	None			>1 year ago	Normal	None		Complete	Non-cardiac chest pain (0)	Non-specific depolarization abnormality (+1)	>65 (+2)	>3 risk factors or hx of atherosclerotic disease (+2)	Normal (0)	5	4	Yes	Unavailable		No
89	42	No	No	No			Complete	32	Male	Private	Unchecked	Unchecked	Unchecked	Unchecked	Unchecked	Unchecked	Unchecked	Unchecked	Unchecked	Unchecked	Unchecked	Unchecked	Checked	Unchecked	Unchecked	Unchecked	Checked	Unchecked	Unchecked	Checked	None			None		None		Complete	Non-cardiac chest pain (0)	Non-specific depolarization abnormality (+1)	<45 (0)	Non known risk factors (0)	Normal (0)	1		No	Unavailable		No
90	43	No	No	No			Complete	41	Male	Private	Unchecked	Unchecked	Unchecked	Unchecked	Unchecked	Unchecked	Unchecked	Unchecked	Unchecked	Unchecked	Unchecked	Unchecked	Checked	Unchecked	Unchecked	Unchecked	Checked	Unchecked	Unchecked	Checked	None			None		None		Complete	Non-cardiac chest pain (0)	Normal (0)	<45 (0)	Non known risk factors (0)	Normal (0)	0		No	Unavailable		No
91	44	No	No	No			Complete	23	Female	Private	Unchecked	Unchecked	Unchecked	Unchecked	Unchecked	Unchecked	Unchecked	Unchecked	Unchecked	Unchecked	Unchecked	Unchecked	Checked	Unchecked	Unchecked	Unchecked	Checked	Unchecked	Unchecked	Checked	None			None		None		Complete	Non-cardiac chest pain (0)	Normal (0)	<45 (0)	Non known risk factors (0)	Normal (0)	0		No	Unavailable		No
92	45	No	No	No	Insufficient data (one TNI, chest pain duration unclear..)		Complete				Unchecked	Unchecked	Unchecked	Unchecked	Unchecked	Unchecked	Unchecked	Unchecked	Unchecked	Unchecked	Unchecked	Unchecked	Unchecked	Unchecked	Unchecked	Unchecked	Unchecked	Unchecked	Unchecked	Unchecked								Incomplete
93	46	Yes			ACS presentation		Complete				Unchecked	Unchecked	Unchecked	Unchecked	Unchecked	Unchecked	Unchecked	Unchecked	Unchecked	Unchecked	Unchecked	Unchecked	Unchecked	Unchecked	Unchecked	Unchecked	Unchecked	Unchecked	Unchecked	Unchecked								Incomplete
94	47	No	No	No			Complete	53	Female	Private	Checked	Unchecked	Unchecked	Unchecked	Checked	Checked	Unchecked	Unchecked	Unchecked	Unchecked	Unchecked	Unchecked	Unchecked	Unchecked	Checked	Unchecked	Unchecked	Unchecked	Unchecked	Checked	>1 year ago	Lexiscan/NST	Normal	>1 year ago	Non-obstructive	> 2 years ago	Obstructive CAD	Complete	Cardiac chest pain (+2)	Non-specific depolarization abnormality (+1)	45 - 64 (+1)	>3 risk factors or hx of atherosclerotic disease (+2)	Normal (0)	6		Yes	No		No
95	48	No	No	No			Complete	74	Male	Medicare	Unchecked	Checked	Unchecked	Unchecked	Unchecked	Unchecked	Unchecked	Unchecked	Unchecked	Unchecked	Unchecked	Unchecked	Unchecked	Unchecked	Unchecked	Unchecked	Checked	Unchecked	Unchecked	Checked	>1 year ago	Lexiscan/NST	Normal	None		None		Complete	Cardiac chest pain (+2)	Non-specific depolarization abnormality (+1)	>65 (+2)	1-2 risk factors (+1)	Normal (0)	6		Yes	Unavailable		No
96	329	No	No	No	Insufficient data (one TNI, chest pain duration unclear..)		Complete				Unchecked	Unchecked	Unchecked	Unchecked	Unchecked	Unchecked	Unchecked	Unchecked	Unchecked	Unchecked	Unchecked	Unchecked	Unchecked	Unchecked	Unchecked	Unchecked	Unchecked	Unchecked	Unchecked	Unchecked								Incomplete
97	330	No	No	No			Complete	42	Male		Checked	Checked	Checked	Unchecked	Unchecked	Checked	Unchecked	Unchecked	Unchecked	Unchecked	Unchecked	Unchecked	Unchecked	Unchecked	Checked	Unchecked	Unchecked	Unchecked	Unchecked	Checked	None			None		None		Unverified	Atypical chest pain (+1)	Normal (0)	<45 (0)	>3 risk factors or hx of atherosclerotic disease (+2)	Normal (0)	3	4	No	Unavailable		No
98	49	No	No	No			Complete	38	Female	Private	Unchecked	Unchecked	Unchecked	Unchecked	Unchecked	Unchecked	Unchecked	Unchecked	Unchecked	Unchecked	Unchecked	Unchecked	Checked	Unchecked	Unchecked	Unchecked	Checked	Unchecked	Unchecked	Checked	None			None		None		Complete	Non-cardiac chest pain (0)	Normal (0)	<45 (0)	Non known risk factors (0)	Normal (0)	0		No	Unavailable		No
99	331	No	No	No	Insufficient data (one TNI, chest pain duration unclear..)		Complete				Unchecked	Unchecked	Unchecked	Unchecked	Unchecked	Unchecked	Unchecked	Unchecked	Unchecked	Unchecked	Unchecked	Unchecked	Unchecked	Unchecked	Unchecked	Unchecked	Unchecked	Unchecked	Unchecked	Unchecked								Incomplete
100	332	Yes					Complete				Unchecked	Unchecked	Unchecked	Unchecked	Unchecked	Unchecked	Unchecked	Unchecked	Unchecked	Unchecked	Unchecked	Unchecked	Unchecked	Unchecked	Unchecked	Unchecked	Unchecked	Unchecked	Unchecked	Unchecked								Incomplete
101	50	No	No	No			Complete	28	Male	Medicaid	Unchecked	Unchecked	Unchecked	Unchecked	Unchecked	Unchecked	Unchecked	Unchecked	Unchecked	Unchecked	Unchecked	Unchecked	Checked	Unchecked	Unchecked	Unchecked	Checked	Unchecked	Unchecked	Checked	None			None		None		Complete	Non-cardiac chest pain (0)	Normal (0)	<45 (0)	Non known risk factors (0)	Normal (0)	0		No	Unavailable		No
102	333	No	No	No			Complete	28	Male		Unchecked	Unchecked	Unchecked	Unchecked	Unchecked	Unchecked	Unchecked	Unchecked	Unchecked	Unchecked	Unchecked	Unchecked	Checked	Unchecked	Unchecked	Unchecked	Checked	Unchecked	Unchecked	Checked	None			None		None		Complete	Non-cardiac chest pain (0)	Normal (0)	<45 (0)	Non known risk factors (0)	Normal (0)	0		No	No		No
103	51	No	No	No			Complete	24	Female	Medicaid	Unchecked	Unchecked	Unchecked	Unchecked	Checked	Unchecked	Unchecked	Unchecked	Unchecked	Unchecked	Unchecked	Unchecked	Unchecked	Unchecked	Unchecked	Unchecked	Checked	Unchecked	Unchecked	Checked	None			None		None		Complete	Non-cardiac chest pain (0)	Normal (0)	<45 (0)	1-2 risk factors (+1)	Normal (0)	1		No	Unavailable		No
104	52	No	No	No			Complete	26	Male	Private	Unchecked	Unchecked	Unchecked	Unchecked	Unchecked	Unchecked	Unchecked	Unchecked	Unchecked	Unchecked	Unchecked	Unchecked	Checked	Unchecked	Unchecked	Unchecked	Checked	Unchecked	Unchecked	Checked	>1 year ago	Lexiscan/NST	Normal	None		None		Complete	Atypical chest pain (+1)	Non-specific depolarization abnormality (+1)	<45 (0)	Non known risk factors (0)	Normal (0)	2		No	Unavailable		No
105	53	Yes			ACS presentation		Complete				Unchecked	Unchecked	Unchecked	Unchecked	Unchecked	Unchecked	Unchecked	Unchecked	Unchecked	Unchecked	Unchecked	Unchecked	Unchecked	Unchecked	Unchecked	Unchecked	Unchecked	Unchecked	Unchecked	Unchecked								Incomplete
106	54	Yes			ACS presentation		Complete				Unchecked	Unchecked	Unchecked	Unchecked	Unchecked	Unchecked	Unchecked	Unchecked	Unchecked	Unchecked	Unchecked	Unchecked	Unchecked	Unchecked	Unchecked	Unchecked	Unchecked	Unchecked	Unchecked	Unchecked								Incomplete
107	55				Other	eloped	Complete				Unchecked	Unchecked	Unchecked	Unchecked	Unchecked	Unchecked	Unchecked	Unchecked	Unchecked	Unchecked	Unchecked	Unchecked	Unchecked	Unchecked	Unchecked	Unchecked	Unchecked	Unchecked	Unchecked	Unchecked								Incomplete
108	56				Other	eloped	Complete				Unchecked	Unchecked	Unchecked	Unchecked	Unchecked	Unchecked	Unchecked	Unchecked	Unchecked	Unchecked	Unchecked	Unchecked	Unchecked	Unchecked	Unchecked	Unchecked	Unchecked	Unchecked	Unchecked	Unchecked								Incomplete
109	57	No	No	No			Complete	25	Female	Private	Unchecked	Checked	Checked	Unchecked	Unchecked	Unchecked	Unchecked	Unchecked	Unchecked	Unchecked	Unchecked	Unchecked	Unchecked	Unchecked	Unchecked	Unchecked	Checked	Unchecked	Unchecked	Checked	None			None		None		Complete	Non-cardiac chest pain (0)	Normal (0)	<45 (0)	1-2 risk factors (+1)	Normal (0)	1		No	Unavailable		No
110	58	No	No	No			Complete	53	Female	Private	Checked	Checked	Checked	Unchecked	Checked	Unchecked	Unchecked	Unchecked	Unchecked	Unchecked	Unchecked	Unchecked	Unchecked	Unchecked	Unchecked	Unchecked	Checked	Unchecked	Unchecked	Checked	None			None		None		Complete	Atypical chest pain (+1)	Non-specific depolarization abnormality (+1)	45 - 64 (+1)	>3 risk factors or hx of atherosclerotic disease (+2)	Normal (0)	5	3	No	Unavailable		No
111	59	No	No	No			Complete	64	Female	Private	Checked	Checked	Unchecked	Unchecked	Checked	Checked	Checked	Unchecked	Unchecked	Unchecked	Unchecked	Unchecked	Unchecked	Unchecked	Checked	Unchecked	Unchecked	Unchecked	Unchecked	Checked	< 1 year ago	Lexiscan/NST	Normal	>1 year ago	Obstructive - received stents	None		Complete	Atypical chest pain (+1)	Non-specific depolarization abnormality (+1)	45 - 64 (+1)	>3 risk factors or hx of atherosclerotic disease (+2)	Normal (0)	5	4	Yes	No		No
112	60	No	No	No			Complete	50	Female	Private	Checked	Checked	Unchecked	Checked	Checked	Checked	Checked	Unchecked	Checked	Unchecked	Unchecked	Unchecked	Unchecked	Unchecked	Checked	Unchecked	Unchecked	Unchecked	Unchecked	Checked	>1 year ago	Exercise nuclear	Normal	< 1 year ago	Obstructive - received stents	None		Complete	Non-cardiac chest pain (0)	Normal (0)	45 - 64 (+1)	>3 risk factors or hx of atherosclerotic disease (+2)	Normal (0)	3		Yes	Unavailable		No
113	61	No	No	No			Complete	61	Male		Checked	Unchecked	Unchecked	Unchecked	Checked	Unchecked	Unchecked	Unchecked	Unchecked	Unchecked	Unchecked	Unchecked	Unchecked	Unchecked	Unchecked	Unchecked	Checked	Unchecked	Unchecked	Checked	>1 year ago	Lexiscan/NST	Normal	None		None		Complete	Non-cardiac chest pain (0)	Non-specific depolarization abnormality (+1)	45 - 64 (+1)	1-2 risk factors (+1)	Normal (0)	3	3	No	Unavailable		No
114	62	No	No	No			Complete	68	Female	Self-pay/HMH compassionate/Charity	Unchecked	Checked	Checked	Unchecked	Checked	Unchecked	Unchecked	Unchecked	Unchecked	Unchecked	Unchecked	Unchecked	Unchecked	Unchecked	Unchecked	Unchecked	Checked	Unchecked	Unchecked	Checked	None			None		None		Complete	Atypical chest pain (+1)	Non-specific depolarization abnormality (+1)	>65 (+2)	>3 risk factors or hx of atherosclerotic disease (+2)	Normal (0)	6	4	No	Unavailable		No
115	63	No	No	No			Complete	66	Male	Private	Checked	Checked	Unchecked	Unchecked	Unchecked	Unchecked	Unchecked	Unchecked	Unchecked	Unchecked	Unchecked	Unchecked	Unchecked	Unchecked	Unchecked	Unchecked	Checked	Unchecked	Unchecked	Checked	>1 year ago	Lexiscan/NST	Normal	None		None		Complete	Atypical chest pain (+1)	Normal (0)	>65 (+2)	1-2 risk factors (+1)	Normal (0)	4		Yes	No		No
116	64	No	No	No			Complete	24	Male	Private	Checked	Unchecked	Unchecked	Unchecked	Unchecked	Unchecked	Unchecked	Unchecked	Unchecked	Unchecked	Unchecked	Unchecked	Unchecked	Unchecked	Unchecked	Unchecked	Checked	Unchecked	Unchecked	Checked	< 1 year ago	Lexiscan/NST	Normal	None		None		Complete	Non-cardiac chest pain (0)	Normal (0)		1-2 risk factors (+1)	Normal (0)	1		No	Unavailable		No
117	65	No	No	No			Complete	44	Female	Self-pay/HMH compassionate/Charity	Checked	Unchecked	Unchecked	Unchecked	Checked	Unchecked	Unchecked	Unchecked	Unchecked	Unchecked	Unchecked	Unchecked	Unchecked	Unchecked	Unchecked	Unchecked	Checked	Unchecked	Unchecked	Checked	None			None		None		Complete	Atypical chest pain (+1)	Non-specific depolarization abnormality (+1)	<45 (0)	1-2 risk factors (+1)	Normal (0)	3		No	Unavailable		No
118	67	No	No	No			Complete	37	Female	Private	Unchecked	Unchecked	Unchecked	Unchecked	Unchecked	Unchecked	Unchecked	Unchecked	Unchecked	Unchecked	Unchecked	Unchecked	Checked	Unchecked	Unchecked	Unchecked	Checked	Unchecked	Unchecked	Checked	None			None		None		Complete	Non-cardiac chest pain (0)	Normal (0)	<45 (0)	Non known risk factors (0)	Normal (0)	0	0	No	Unavailable		No
119	67				Insufficient data (one TNI, chest pain duration unclear..)		Complete				Unchecked	Unchecked	Unchecked	Unchecked	Unchecked	Unchecked	Unchecked	Unchecked	Unchecked	Unchecked	Unchecked	Unchecked	Unchecked	Unchecked	Unchecked	Unchecked	Unchecked	Unchecked	Unchecked	Unchecked								Incomplete
120	68				Scheduled for LHC		Incomplete				Unchecked	Unchecked	Unchecked	Unchecked	Unchecked	Unchecked	Unchecked	Unchecked	Unchecked	Unchecked	Unchecked	Unchecked	Unchecked	Unchecked	Unchecked	Unchecked	Unchecked	Unchecked	Unchecked	Unchecked								Incomplete
121	69				Other	TEE CV	Complete				Unchecked	Unchecked	Unchecked	Unchecked	Unchecked	Unchecked	Unchecked	Unchecked	Unchecked	Unchecked	Unchecked	Unchecked	Unchecked	Unchecked	Unchecked	Unchecked	Unchecked	Unchecked	Unchecked	Unchecked								Incomplete
122	70	Yes			Other	elevated troponin, recent heart surgery thoracic aortic dissection s/p TEVAR	Complete				Unchecked	Unchecked	Unchecked	Unchecked	Unchecked	Unchecked	Unchecked	Unchecked	Unchecked	Unchecked	Unchecked	Unchecked	Unchecked	Unchecked	Unchecked	Unchecked	Unchecked	Unchecked	Unchecked	Unchecked								Incomplete
123	71				Other	came for outpatient CCTA	Complete				Unchecked	Unchecked	Unchecked	Unchecked	Unchecked	Unchecked	Unchecked	Unchecked	Unchecked	Unchecked	Unchecked	Unchecked	Unchecked	Unchecked	Unchecked	Unchecked	Unchecked	Unchecked	Unchecked	Unchecked								Incomplete
124	334	No	No	No			Complete	55	Male		Checked	Checked	Unchecked	Checked	Unchecked	Checked	Unchecked	Unchecked	Unchecked	Unchecked	Unchecked	Unchecked	Unchecked	Checked	Unchecked	Unchecked	Unchecked	Checked	Unchecked	Unchecked	>1 year ago	Lexiscan/NST	Mildly abnormal	>1 year ago	Obstructive - did NOT receive stents	None		Complete	Atypical chest pain (+1)	Normal (0)	45 - 64 (+1)	>3 risk factors or hx of atherosclerotic disease (+2)	Normal (0)	4		Yes	No		No
125	335	No	No	No			Complete	58	Female		Checked	Checked	Unchecked	Unchecked	Unchecked	Checked	Unchecked	Unchecked	Unchecked	Unchecked	Unchecked	Unchecked	Unchecked	Unchecked	Checked	Unchecked	Unchecked	Unchecked	Unchecked	Checked	None			None		None		Complete	Cardiac chest pain (+2)	Normal (0)	45 - 64 (+1)	>3 risk factors or hx of atherosclerotic disease (+2)	Normal (0)	5		Yes	Unavailable		No
126	340	No	No	No			Complete	43	Female		Unchecked	Unchecked	Unchecked	Unchecked	Unchecked	Unchecked	Unchecked	Unchecked	Unchecked	Unchecked	Unchecked	Unchecked	Checked	Unchecked	Unchecked	Unchecked	Checked	Unchecked	Unchecked	Checked	None			None		None		Complete	Non-cardiac chest pain (0)	Normal (0)	<45 (0)	Non known risk factors (0)	Normal (0)	0		No	Unavailable		No
127	341	Yes					Complete				Unchecked	Unchecked	Unchecked	Unchecked	Unchecked	Unchecked	Unchecked	Unchecked	Unchecked	Unchecked	Unchecked	Unchecked	Unchecked	Unchecked	Unchecked	Unchecked	Unchecked	Unchecked	Unchecked	Unchecked								Incomplete
128	72	No	No	No			Complete	28	Female	Private	Unchecked	Unchecked	Unchecked	Unchecked	Checked	Unchecked	Unchecked	Unchecked	Unchecked	Unchecked	Unchecked	Unchecked	Unchecked	Unchecked	Unchecked	Unchecked	Checked	Unchecked	Unchecked	Checked	None			None		None		Complete	Non-cardiac chest pain (0)	Normal (0)	<45 (0)	1-2 risk factors (+1)	Normal (0)	1		No	Unavailable		No
129	73	No	No	No			Complete	66	Female	Medicare	Unchecked	Checked	Unchecked	Unchecked	Unchecked	Unchecked	Unchecked	Unchecked	Unchecked	Unchecked	Unchecked	Unchecked	Unchecked	Unchecked	Unchecked	Unchecked	Checked	Unchecked	Unchecked	Checked	None			None		None		Complete	Cardiac chest pain (+2)	Normal (0)	>65 (+2)	1-2 risk factors (+1)	Normal (0)	5		Yes	Unavailable		No
130	74	No	No	No			Complete	78	Female	Private	Checked	Checked	Unchecked	Unchecked	Checked	Checked	Checked	Unchecked	Checked	Unchecked	Unchecked	Unchecked	Unchecked	Unchecked	Checked	Unchecked	Unchecked	Unchecked	Unchecked	Checked	None			>1 year ago	Unavailable	None		Complete	Atypical chest pain (+1)	Non-specific depolarization abnormality (+1)	>65 (+2)	>3 risk factors or hx of atherosclerotic disease (+2)	Normal (0)	6		Yes	No		Yes
131	75	No	No	No			Complete	63	Male	Self-pay/HMH compassionate/Charity	Checked	Checked	Unchecked	Unchecked	Unchecked	Checked	Checked	Unchecked	Unchecked	Unchecked	Unchecked	Unchecked	Unchecked	Unchecked	Checked	Unchecked	Unchecked	Unchecked	Unchecked	Checked	>1 year ago	Lexiscan/NST	Mildly abnormal	< 1 year ago	Non-obstructive	None		Complete	Atypical chest pain (+1)	Normal (0)	45 - 64 (+1)	>3 risk factors or hx of atherosclerotic disease (+2)	Normal (0)	4		No	Unavailable		No
132	76	No	No	No			Complete	63	Male	Private	Checked	Unchecked	Unchecked	Unchecked	Checked	Unchecked	Unchecked	Unchecked	Unchecked	Checked	Unchecked	Unchecked	Unchecked	Unchecked	Unchecked	Unchecked	Checked	Unchecked	Unchecked	Checked	>1 year ago	Lexiscan/NST	Normal	None		None		Complete	Cardiac chest pain (+2)	Non-specific depolarization abnormality (+1)	45 - 64 (+1)	1-2 risk factors (+1)	Normal (0)	5		Yes	Unavailable		No
133	77	No	No	No			Complete	69	Female	Private	Checked	Checked	Checked	Unchecked	Unchecked	Unchecked	Unchecked	Unchecked	Unchecked	Unchecked	Unchecked	Unchecked	Unchecked	Unchecked	Unchecked	Unchecked	Checked	Unchecked	Unchecked	Checked	None			None		None		Complete	Atypical chest pain (+1)	Non-specific depolarization abnormality (+1)	>65 (+2)	>3 risk factors or hx of atherosclerotic disease (+2)	Normal (0)	5	5	Yes	Unavailable		No
134	78	No	No	No			Complete	40	Female	Private	Unchecked	Unchecked	Unchecked	Checked	Checked	Unchecked	Unchecked	Unchecked	Unchecked	Unchecked	Unchecked	Unchecked	Unchecked	Unchecked	Unchecked	Unchecked	Checked	Unchecked	Unchecked	Checked	None			None		None		Complete	Non-cardiac chest pain (0)	Normal (0)	<45 (0)	1-2 risk factors (+1)	Normal (0)	1		No	Unavailable		No
135	79	No	No	No			Complete	41	Female	Self-pay/HMH compassionate/Charity	Unchecked	Unchecked	Unchecked	Unchecked	Checked	Unchecked	Unchecked	Unchecked	Unchecked	Unchecked	Unchecked	Unchecked	Unchecked	Unchecked	Unchecked	Unchecked	Checked	Unchecked	Unchecked	Checked	None			None		None		Complete	Non-cardiac chest pain (0)	Normal (0)	<45 (0)	1-2 risk factors (+1)	Normal (0)	0		No	Unavailable		No
136	80	No	No	No			Complete	64	Female	Private	Unchecked	Checked	Unchecked	Unchecked	Unchecked	Unchecked	Unchecked	Unchecked	Unchecked	Unchecked	Unchecked	Unchecked	Unchecked	Unchecked	Unchecked	Unchecked	Checked	Unchecked	Unchecked	Checked	None			None		None		Complete	Atypical chest pain (+1)	Normal (0)	45 - 64 (+1)	1-2 risk factors (+1)	Normal (0)	3	3	Yes	Unavailable		No
137	81				Scheduled for LHC		Complete				Unchecked	Unchecked	Unchecked	Unchecked	Unchecked	Unchecked	Unchecked	Unchecked	Unchecked	Unchecked	Unchecked	Unchecked	Unchecked	Unchecked	Unchecked	Unchecked	Unchecked	Unchecked	Unchecked	Unchecked								Incomplete
138	82				Scheduled for LHC		Complete				Unchecked	Unchecked	Unchecked	Unchecked	Unchecked	Unchecked	Unchecked	Unchecked	Unchecked	Unchecked	Unchecked	Unchecked	Unchecked	Unchecked	Unchecked	Unchecked	Unchecked	Unchecked	Unchecked	Unchecked								Incomplete
139	83	No	No	No			Complete	74	Male	Medicare	Checked	Checked	Checked	Checked	Unchecked	Checked	Unchecked	Unchecked	Unchecked	Unchecked	Unchecked	Unchecked	Unchecked	Unchecked	Checked	Unchecked	Unchecked	Unchecked	Unchecked	Checked	None			< 1 year ago	Obstructive - did NOT receive stents	None		Complete	Atypical chest pain (+1)	Non-specific depolarization abnormality (+1)	>65 (+2)	>3 risk factors or hx of atherosclerotic disease (+2)	Normal (0)	6		Yes	No		No
140	84				Scheduled for LHC		Complete				Unchecked	Unchecked	Unchecked	Unchecked	Unchecked	Unchecked	Unchecked	Unchecked	Unchecked	Unchecked	Unchecked	Unchecked	Unchecked	Unchecked	Unchecked	Unchecked	Unchecked	Unchecked	Unchecked	Unchecked								Incomplete
141	85				Insufficient data (one TNI, chest pain duration unclear..)		Complete				Unchecked	Unchecked	Unchecked	Unchecked	Unchecked	Unchecked	Unchecked	Unchecked	Unchecked	Unchecked	Unchecked	Unchecked	Unchecked	Unchecked	Unchecked	Unchecked	Unchecked	Unchecked	Unchecked	Unchecked								Incomplete
142	86				Insufficient data (one TNI, chest pain duration unclear..)		Complete				Unchecked	Unchecked	Unchecked	Unchecked	Unchecked	Unchecked	Unchecked	Unchecked	Unchecked	Unchecked	Unchecked	Unchecked	Unchecked	Unchecked	Unchecked	Unchecked	Unchecked	Unchecked	Unchecked	Unchecked								Incomplete
143	87				Other	outpatient stress test	Complete				Unchecked	Unchecked	Unchecked	Unchecked	Unchecked	Unchecked	Unchecked	Unchecked	Unchecked	Unchecked	Unchecked	Unchecked	Unchecked	Unchecked	Unchecked	Unchecked	Unchecked	Unchecked	Unchecked	Unchecked								Incomplete
144	88				Scheduled for LHC		Complete				Unchecked	Unchecked	Unchecked	Unchecked	Unchecked	Unchecked	Unchecked	Unchecked	Unchecked	Unchecked	Unchecked	Unchecked	Unchecked	Unchecked	Unchecked	Unchecked	Unchecked	Unchecked	Unchecked	Unchecked								Incomplete
145	89				Scheduled for LHC		Incomplete				Unchecked	Unchecked	Unchecked	Unchecked	Unchecked	Unchecked	Unchecked	Unchecked	Unchecked	Unchecked	Unchecked	Unchecked	Unchecked	Unchecked	Unchecked	Unchecked	Unchecked	Unchecked	Unchecked	Unchecked								Incomplete
146	90	No	No	No			Complete	31	Female	Medicaid	Unchecked	Unchecked	Unchecked	Unchecked	Unchecked	Unchecked	Unchecked	Unchecked	Unchecked	Unchecked	Unchecked	Unchecked	Checked	Unchecked	Unchecked	Unchecked	Checked	Unchecked	Unchecked	Checked	None			None		None		Complete	Non-cardiac chest pain (0)	Non-specific depolarization abnormality (+1)	<45 (0)	Non known risk factors (0)	Normal (0)	1		No	Unavailable		No
147	91				Other	acute PE	Complete				Unchecked	Unchecked	Unchecked	Unchecked	Unchecked	Unchecked	Unchecked	Unchecked	Unchecked	Unchecked	Unchecked	Unchecked	Unchecked	Unchecked	Unchecked	Unchecked	Unchecked	Unchecked	Unchecked	Unchecked								Incomplete
148	92	No	No	No			Complete	84	Female	Medicare	Checked	Checked	Unchecked	Unchecked	Unchecked	Checked	Unchecked	Unchecked	Checked	Unchecked	Unchecked	Unchecked	Unchecked	Checked	Unchecked	Unchecked	Unchecked	Unchecked	Unchecked	Checked	>1 year ago	Lexiscan/NST	Normal	>1 year ago	Unavailable	None		Complete	Non-cardiac chest pain (0)	Non-specific depolarization abnormality (+1)	>65 (+2)	>3 risk factors or hx of atherosclerotic disease (+2)	Normal (0)	5		Yes	Unavailable		No
149	93	No	No	No			Complete	34	Male	Self-pay/HMH compassionate/Charity	Unchecked	Unchecked	Unchecked	Unchecked	Checked	Unchecked	Unchecked	Unchecked	Unchecked	Unchecked	Unchecked	Unchecked	Unchecked	Unchecked	Unchecked	Unchecked	Checked	Unchecked	Unchecked	Checked	None			None		None		Complete	Non-cardiac chest pain (0)	Normal (0)	<45 (0)	1-2 risk factors (+1)	Normal (0)	1		No	Unavailable		No
150	94	No	No	No			Complete	51	Male	Private	Unchecked	Unchecked	Unchecked	Checked	Unchecked	Unchecked	Unchecked	Unchecked	Unchecked	Unchecked	Unchecked	Unchecked	Unchecked	Unchecked	Unchecked	Unchecked	Checked	Unchecked	Unchecked	Checked	None			None		None		Complete	Non-cardiac chest pain (0)	Non-specific depolarization abnormality (+1)	45 - 64 (+1)	1-2 risk factors (+1)	Normal (0)	3		Yes	No		No
151	95	No	No	No			Complete	59	Male	Private	Unchecked	Unchecked	Unchecked	Unchecked	Unchecked	Unchecked	Unchecked	Unchecked	Unchecked	Unchecked	Unchecked	Unchecked	Checked	Unchecked	Unchecked	Unchecked	Checked	Checked	Unchecked	Unchecked	>1 year ago	Exercise nuclear	Normal	None		None		Complete	Non-cardiac chest pain (0)	Non-specific depolarization abnormality (+1)	45 - 64 (+1)	Non known risk factors (0)	Normal (0)	2		No	Unavailable		No
152	96	No	No	No			Complete	70	Female	Medicare	Checked	Checked	Unchecked	Unchecked	Unchecked	Checked	Unchecked	Unchecked	Unchecked	Unchecked	Unchecked	Unchecked	Unchecked	Unchecked	Unchecked	Unchecked	Checked	Unchecked	Unchecked	Checked	None			None		None		Complete	Atypical chest pain (+1)	Non-specific depolarization abnormality (+1)	>65 (+2)	>3 risk factors or hx of atherosclerotic disease (+2)	Normal (0)	4		Yes	No		No
153	97	No	No	No			Complete	19	Male	Private	Unchecked	Unchecked	Unchecked	Unchecked	Unchecked	Unchecked	Unchecked	Unchecked	Unchecked	Unchecked	Unchecked	Unchecked	Checked	Unchecked	Unchecked	Unchecked	Checked	Unchecked	Unchecked	Checked	None			None		None		Complete	Non-cardiac chest pain (0)	Non-specific depolarization abnormality (+1)	<45 (0)	Non known risk factors (0)	Normal (0)	1		No	Unavailable		No
154	98	No	No	No			Complete	70	Female	Medicare	Unchecked	Checked	Checked	Unchecked	Unchecked	Checked	Checked	Unchecked	Unchecked	Unchecked	Unchecked	Unchecked	Unchecked	Unchecked	Checked	Unchecked	Unchecked	Unchecked	Unchecked	Checked	None			< 1 year ago	Obstructive - received stents	None		Complete	Atypical chest pain (+1)	Non-specific depolarization abnormality (+1)	>65 (+2)	>3 risk factors or hx of atherosclerotic disease (+2)	Normal (0)	6		No	No		No
155	99	No	No	No			Complete	38	Male	Self-pay/HMH compassionate/Charity	Unchecked	Unchecked	Unchecked	Checked	Checked	Unchecked	Unchecked	Unchecked	Unchecked	Unchecked	Unchecked	Unchecked	Unchecked	Unchecked	Unchecked	Unchecked	Checked	Unchecked	Unchecked	Checked	>1 year ago	Exercise nuclear	Normal	None		None		Complete	Atypical chest pain (+1)	Normal (0)	<45 (0)	1-2 risk factors (+1)	Normal (0)	2	1	No	Unavailable		No
156	100				Other	outpatient cCTA	Complete				Unchecked	Unchecked	Unchecked	Unchecked	Unchecked	Unchecked	Unchecked	Unchecked	Unchecked	Unchecked	Unchecked	Unchecked	Unchecked	Unchecked	Unchecked	Unchecked	Unchecked	Unchecked	Unchecked	Unchecked								Incomplete
157	101				Other	outpatient echo	Complete				Unchecked	Unchecked	Unchecked	Unchecked	Unchecked	Unchecked	Unchecked	Unchecked	Unchecked	Unchecked	Unchecked	Unchecked	Unchecked	Unchecked	Unchecked	Unchecked	Unchecked	Unchecked	Unchecked	Unchecked								Incomplete
158	102	No	No	No			Complete	59	Male	Private	Checked	Checked	Unchecked	Unchecked	Checked	Checked	Checked	Unchecked	Unchecked	Unchecked	Unchecked	Unchecked	Unchecked	Unchecked	Checked	Unchecked	Unchecked	Unchecked	Unchecked	Checked	None			>1 year ago	Obstructive - received stents	None		Complete	Atypical chest pain (+1)	Non-specific depolarization abnormality (+1)	45 - 64 (+1)	>3 risk factors or hx of atherosclerotic disease (+2)	Normal (0)	5		No	No		No
159	103	No	No	No			Complete	63	Female	Private	Checked	Checked	Unchecked	Unchecked	Unchecked	Unchecked	Unchecked	Unchecked	Unchecked	Unchecked	Unchecked	Unchecked	Unchecked	Unchecked	Unchecked	Unchecked	Checked	Checked	Unchecked	Unchecked	>1 year ago	Lexiscan/NST	Normal	None		None		Complete	Cardiac chest pain (+2)	Non-specific depolarization abnormality (+1)	45 - 64 (+1)	1-2 risk factors (+1)	Normal (0)	5		Yes	No		No
160	104	No	No	No			Complete	64	Female	Private	Checked	Checked	Unchecked	Unchecked	Unchecked	Unchecked	Unchecked	Unchecked	Unchecked	Unchecked	Unchecked	Unchecked	Unchecked	Unchecked	Unchecked	Unchecked	Checked	Unchecked	Unchecked	Checked	>1 year ago	Exercise nuclear	Normal	None		None		Complete	Atypical chest pain (+1)	Non-specific depolarization abnormality (+1)	45 - 64 (+1)	1-2 risk factors (+1)	Normal (0)	4		Yes	No		No
161	105	No	No	No			Complete	87	Male	Private	Checked	Checked	Checked	Checked	Unchecked	Unchecked	Unchecked	Unchecked	Unchecked	Unchecked	Unchecked	Unchecked	Unchecked	Unchecked	Unchecked	Unchecked	Checked	Unchecked	Unchecked	Checked	None			None		None		Complete	Non-cardiac chest pain (0)	Non-specific depolarization abnormality (+1)	>65 (+2)	>3 risk factors or hx of atherosclerotic disease (+2)	Normal (0)	5		Yes	No		No
162	106	No	No	No			Complete	64	Female	Self-pay/HMH compassionate/Charity	Checked	Unchecked	Unchecked	Checked	Unchecked	Unchecked	Unchecked	Unchecked	Unchecked	Unchecked	Unchecked	Unchecked	Unchecked	Unchecked	Unchecked	Unchecked	Checked	Unchecked	Unchecked	Checked	None			None		None		Complete	Non-cardiac chest pain (0)	Non-specific depolarization abnormality (+1)	45 - 64 (+1)	1-2 risk factors (+1)	Normal (0)	3		No	Unavailable		No
163	107	No	Yes				Complete	56	Female	Private	Checked	Checked	Unchecked	Unchecked	Checked	Unchecked	Unchecked	Unchecked	Unchecked	Unchecked	Unchecked	Unchecked	Unchecked	Unchecked	Unchecked	Unchecked	Checked	Checked	Unchecked	Unchecked	< 1 year ago	Lexiscan/NST	Normal	>1 year ago	Normal	< 1 year ago	Obstructive CAD	Complete	Cardiac chest pain (+2)	Non-specific depolarization abnormality (+1)	45 - 64 (+1)	>3 risk factors or hx of atherosclerotic disease (+2)	Normal (0)	5		Yes	Unavailable		No
164	108	No	No	No			Complete	79	Male	Private	Checked	Checked	Unchecked	Unchecked	Unchecked	Unchecked	Unchecked	Unchecked	Unchecked	Unchecked	Unchecked	Unchecked	Unchecked	Unchecked	Unchecked	Unchecked	Checked	Unchecked	Unchecked	Checked	< 1 year ago	Lexiscan/NST	Normal	None		< 1 year ago	Obstructive CAD	Complete	Non-cardiac chest pain (0)	Non-specific depolarization abnormality (+1)	>65 (+2)	1-2 risk factors (+1)	Normal (0)	4		Yes	Unavailable		No
165	109	No	No	No			Complete	29	Female	Private	Unchecked	Unchecked	Unchecked	Unchecked	Unchecked	Unchecked	Unchecked	Unchecked	Unchecked	Unchecked	Unchecked	Unchecked	Checked	Unchecked	Unchecked	Unchecked	Checked	Unchecked	Unchecked	Checked	None			None		None		Complete	Atypical chest pain (+1)	Normal (0)	<45 (0)	Non known risk factors (0)	Normal (0)	1		No	Unavailable		No
166	110	No	No	No			Complete	61	Male	Private	Checked	Checked	Checked	Checked	Unchecked	Unchecked	Unchecked	Unchecked	Unchecked	Unchecked	Unchecked	Unchecked	Unchecked	Unchecked	Unchecked	Unchecked	Checked	Unchecked	Unchecked	Checked	None			None		None		Complete	Atypical chest pain (+1)	Non-specific depolarization abnormality (+1)	45 - 64 (+1)	>3 risk factors or hx of atherosclerotic disease (+2)	Normal (0)	5		No	Unavailable		No
167	111	No	No	No			Complete	61	Male	Private	Unchecked	Checked	Checked	Unchecked	Checked	Unchecked	Unchecked	Unchecked	Unchecked	Unchecked	Unchecked	Unchecked	Unchecked	Unchecked	Unchecked	Unchecked	Checked	Unchecked	Unchecked	Checked	None			None		None		Complete	Atypical chest pain (+1)	Non-specific depolarization abnormality (+1)	45 - 64 (+1)	>3 risk factors or hx of atherosclerotic disease (+2)	Normal (0)	4		Yes	Unavailable		No
168	112				Other	chest pain after recent MVA	Complete				Unchecked	Unchecked	Unchecked	Unchecked	Unchecked	Unchecked	Unchecked	Unchecked	Unchecked	Unchecked	Unchecked	Unchecked	Unchecked	Unchecked	Unchecked	Unchecked	Unchecked	Unchecked	Unchecked	Unchecked								Incomplete
169	342	No	No	No			Complete	88	Female		Checked	Checked	Unchecked	Unchecked	Unchecked	Checked	Unchecked	Unchecked	Unchecked	Unchecked	Unchecked	Unchecked	Unchecked	Unchecked	Checked	Unchecked	Unchecked	Unchecked	Unchecked	Checked	< 1 year ago	Lexiscan/NST	Moderate-severe abnormal	< 1 year ago	Obstructive - received stents	None		Complete	Non-cardiac chest pain (0)	Normal (0)	>65 (+2)	>3 risk factors or hx of atherosclerotic disease (+2)	Normal (0)	4		Yes	Unavailable		No
170	343	No	No	No			Complete	56	Female		Unchecked	Unchecked	Unchecked	Unchecked	Unchecked	Unchecked	Unchecked	Unchecked	Unchecked	Unchecked	Unchecked	Unchecked	Checked	Unchecked	Unchecked	Unchecked	Checked	Unchecked	Unchecked	Checked	None			None		None		Complete	Non-cardiac chest pain (0)	Non-specific depolarization abnormality (+1)	45 - 64 (+1)	Non known risk factors (0)	Normal (0)	2		Yes	Unavailable		No
171	344	No	No	No			Complete	26	Male		Unchecked	Unchecked	Unchecked	Unchecked	Unchecked	Unchecked	Unchecked	Unchecked	Unchecked	Unchecked	Unchecked	Unchecked	Checked	Unchecked	Unchecked	Unchecked	Checked	Unchecked	Unchecked	Checked	None			None		None		Complete	Non-cardiac chest pain (0)	Normal (0)	<45 (0)	Non known risk factors (0)	Normal (0)	0		No	Unavailable		No
172	345	Yes					Complete				Unchecked	Unchecked	Unchecked	Unchecked	Unchecked	Unchecked	Unchecked	Unchecked	Unchecked	Unchecked	Unchecked	Unchecked	Unchecked	Unchecked	Unchecked	Unchecked	Unchecked	Unchecked	Unchecked	Unchecked								Incomplete
173	346	No	No	No			Complete	67	Female		Unchecked	Unchecked	Unchecked	Unchecked	Unchecked	Unchecked	Unchecked	Unchecked	Unchecked	Unchecked	Unchecked	Unchecked	Checked	Unchecked	Unchecked	Unchecked	Checked	Unchecked	Unchecked	Checked	None			None		None		Complete	Atypical chest pain (+1)	Normal (0)	>65 (+2)	Non known risk factors (0)	Normal (0)	3		Yes	Unavailable		No
174	347	Yes			ACS presentation		Complete				Unchecked	Unchecked	Unchecked	Unchecked	Unchecked	Unchecked	Unchecked	Unchecked	Unchecked	Unchecked	Unchecked	Unchecked	Unchecked	Unchecked	Unchecked	Unchecked	Unchecked	Unchecked	Unchecked	Unchecked								Incomplete
175	358	No	No	No			Complete	25	Male		Unchecked	Unchecked	Unchecked	Unchecked	Unchecked	Unchecked	Unchecked	Unchecked	Unchecked	Unchecked	Unchecked	Unchecked	Checked	Unchecked	Unchecked	Unchecked	Checked	Unchecked	Unchecked	Checked	None			None		None		Complete	Non-cardiac chest pain (0)	Normal (0)	<45 (0)	Non known risk factors (0)	Normal (0)	0		No	Unavailable		No
176	359	No	No	No			Complete	73	Male		Unchecked	Checked	Unchecked	Unchecked	Unchecked	Unchecked	Unchecked	Unchecked	Unchecked	Unchecked	Unchecked	Unchecked	Unchecked	Unchecked	Unchecked	Unchecked	Checked	Unchecked	Unchecked	Checked	>1 year ago		Unavailable	None		< 1 year ago	Non-obstructive CAD	Complete	Non-cardiac chest pain (0)	Normal (0)	>65 (+2)	1-2 risk factors (+1)	Normal (0)	3		Yes	Unavailable		No
177	113	No	No	No			Complete	80	Female	Medicare	Checked	Checked	Unchecked	Unchecked	Unchecked	Checked	Unchecked	Unchecked	Checked	Unchecked	Unchecked	Unchecked	Unchecked	Unchecked	Checked	Unchecked	Unchecked	Unchecked	Unchecked	Checked	None			< 1 year ago	Obstructive - received stents	None		Complete	Non-cardiac chest pain (0)	Normal (0)	>65 (+2)	>3 risk factors or hx of atherosclerotic disease (+2)	Normal (0)	4	4	Yes	Unavailable		No
178	114	Yes			ACS presentation		Complete				Unchecked	Unchecked	Unchecked	Unchecked	Unchecked	Unchecked	Unchecked	Unchecked	Unchecked	Unchecked	Unchecked	Unchecked	Unchecked	Unchecked	Unchecked	Unchecked	Unchecked	Unchecked	Unchecked	Unchecked								Incomplete
179	115	No	Yes				Complete	56	Male	Private	Checked	Checked	Unchecked	Checked	Unchecked	Unchecked	Unchecked	Unchecked	Unchecked	Unchecked	Unchecked	Unchecked	Unchecked	Unchecked	Unchecked	Unchecked	Checked	Unchecked	Unchecked	Checked	< 1 year ago	Lexiscan/NST	Normal	None		< 1 year ago	Obstructive CAD	Complete	Non-cardiac chest pain (0)	Non-specific depolarization abnormality (+1)	45 - 64 (+1)	>3 risk factors or hx of atherosclerotic disease (+2)	Normal (0)	4		Yes	Unavailable		No
180	116				Scheduled for LHC		Complete				Unchecked	Unchecked	Unchecked	Unchecked	Unchecked	Unchecked	Unchecked	Unchecked	Unchecked	Unchecked	Unchecked	Unchecked	Unchecked	Unchecked	Unchecked	Unchecked	Unchecked	Unchecked	Unchecked	Unchecked								Incomplete
181	117				Other	came for outpatient CCTA	Complete				Unchecked	Unchecked	Unchecked	Unchecked	Unchecked	Unchecked	Unchecked	Unchecked	Unchecked	Unchecked	Unchecked	Unchecked	Unchecked	Unchecked	Unchecked	Unchecked	Unchecked	Unchecked	Unchecked	Unchecked								Incomplete
182	118	No	Yes	No			Complete	65	Male	Medicare	Checked	Checked	Unchecked	Checked	Checked	Checked	Unchecked	Unchecked	Unchecked	Unchecked	Unchecked	Unchecked	Unchecked	Unchecked	Checked	Unchecked	Unchecked	Unchecked	Unchecked	Checked	None			< 1 year ago	Obstructive - received stents	None		Complete	Cardiac chest pain (+2)	Normal (0)	>65 (+2)	>3 risk factors or hx of atherosclerotic disease (+2)	Normal (0)	6		Yes	Unavailable		No
183	119	No	No	No			Complete	31	Female	Medicaid	Unchecked	Unchecked	Unchecked	Unchecked	Unchecked	Unchecked	Unchecked	Unchecked	Unchecked	Unchecked	Unchecked	Unchecked	Checked	Unchecked	Unchecked	Unchecked	Checked	Unchecked	Unchecked	Checked	None			None		None		Incomplete	Atypical chest pain (+1)	Non-specific depolarization abnormality (+1)	<45 (0)	Non known risk factors (0)	Normal (0)	2		No	Unavailable		No
184	120	No	No	No			Complete	62	Male	Private	Checked	Checked	Unchecked	Unchecked	Checked	Unchecked	Unchecked	Unchecked	Unchecked	Unchecked	Unchecked	Unchecked	Unchecked	Unchecked	Unchecked	Unchecked	Checked	Unchecked	Unchecked	Checked	None			None		None		Incomplete	Non-cardiac chest pain (0)	Normal (0)	45 - 64 (+1)	>3 risk factors or hx of atherosclerotic disease (+2)	Normal (0)	3		No	Unavailable		No
185	121				Insufficient data (one TNI, chest pain duration unclear..)		Complete				Unchecked	Unchecked	Unchecked	Unchecked	Unchecked	Unchecked	Unchecked	Unchecked	Unchecked	Unchecked	Unchecked	Unchecked	Unchecked	Unchecked	Unchecked	Unchecked	Unchecked	Unchecked	Unchecked	Unchecked								Incomplete
186	122	No	No	No			Complete	68	Female	Private	Checked	Checked	Unchecked	Checked	Unchecked	Unchecked	Unchecked	Unchecked	Unchecked	Unchecked	Unchecked	Unchecked	Unchecked	Unchecked	Unchecked	Unchecked	Checked	Unchecked	Unchecked	Checked	>1 year ago	Lexiscan/NST	Unavailable	None		None		Complete	Non-cardiac chest pain (0)	Non-specific depolarization abnormality (+1)	>65 (+2)	>3 risk factors or hx of atherosclerotic disease (+2)	Normal (0)	5		No	Unavailable		No
187	123	No	No	No			Complete	53	Male	Private	Checked	Unchecked	Unchecked	Checked	Checked	Unchecked	Unchecked	Unchecked	Unchecked	Unchecked	Unchecked	Unchecked	Unchecked	Unchecked	Unchecked	Unchecked	Checked	Unchecked	Unchecked	Checked	None			None		None		Complete	Atypical chest pain (+1)	Normal (0)	45 - 64 (+1)	>3 risk factors or hx of atherosclerotic disease (+2)	Normal (0)	4		Yes	Unavailable		No
188	124				Insufficient data (one TNI, chest pain duration unclear..)		Complete				Unchecked	Unchecked	Unchecked	Unchecked	Unchecked	Unchecked	Unchecked	Unchecked	Unchecked	Unchecked	Unchecked	Unchecked	Unchecked	Unchecked	Unchecked	Unchecked	Unchecked	Unchecked	Unchecked	Unchecked								Incomplete
189	125	No	No	No			Complete	52	Male	Private	Checked	Checked	Unchecked	Checked	Unchecked	Unchecked	Unchecked	Unchecked	Checked	Unchecked	Unchecked	Unchecked	Unchecked	Unchecked	Unchecked	Unchecked	Checked	Unchecked	Unchecked	Checked	>1 year ago	Lexiscan/NST	Normal	>1 year ago	Normal	None		Complete	Non-cardiac chest pain (0)	Non-specific depolarization abnormality (+1)	45 - 64 (+1)	>3 risk factors or hx of atherosclerotic disease (+2)	Normal (0)	4	3	No	Unavailable		No
190	126	No	No	No			Complete	63	Female		Checked	Checked	Unchecked	Unchecked	Unchecked	Unchecked	Unchecked	Unchecked	Unchecked	Unchecked	Unchecked	Unchecked	Unchecked	Unchecked	Unchecked	Unchecked	Checked	Unchecked	Unchecked	Checked	None			None		None		Complete	Atypical chest pain (+1)	Non-specific depolarization abnormality (+1)	45 - 64 (+1)	1-2 risk factors (+1)	Normal (0)	4	4	Yes	Unavailable		No
191	127				Other	outpatient labs	Complete				Unchecked	Unchecked	Unchecked	Unchecked	Unchecked	Unchecked	Unchecked	Unchecked	Unchecked	Unchecked	Unchecked	Unchecked	Unchecked	Unchecked	Unchecked	Unchecked	Unchecked	Unchecked	Unchecked	Unchecked								Incomplete
192	128				Other	outpatient echo	Complete				Unchecked	Unchecked	Unchecked	Unchecked	Unchecked	Unchecked	Unchecked	Unchecked	Unchecked	Unchecked	Unchecked	Unchecked	Unchecked	Unchecked	Unchecked	Unchecked	Unchecked	Unchecked	Unchecked	Unchecked								Incomplete
193	129	No	No	No			Complete	85	Female	Medicare	Checked	Checked	Unchecked	Unchecked	Unchecked	Checked	Checked	Unchecked	Unchecked	Unchecked	Unchecked	Unchecked	Unchecked	Unchecked	Checked	Unchecked	Unchecked	Unchecked	Unchecked	Checked	>1 year ago	Lexiscan/NST	Moderate-severe abnormal	>1 year ago	Obstructive - received stents	None		Complete	Non-cardiac chest pain (0)	Normal (0)	>65 (+2)	>3 risk factors or hx of atherosclerotic disease (+2)	Normal (0)	4		No	Unavailable		No
194	130	No	No	No			Complete	46	Female	Private	Unchecked	Unchecked	Unchecked	Unchecked	Unchecked	Unchecked	Unchecked	Unchecked	Unchecked	Unchecked	Unchecked	Unchecked	Checked	Unchecked	Unchecked	Unchecked	Checked	Unchecked	Unchecked	Checked	None			None		None		Complete	Non-cardiac chest pain (0)	Normal (0)	45 - 64 (+1)	Non known risk factors (0)	Normal (0)	1		No	Unavailable		No
195	131	No	No	No			Complete	58	Male	Private	Checked	Checked	Unchecked	Unchecked	Unchecked	Checked	Checked	Unchecked	Unchecked	Unchecked	Unchecked	Unchecked	Unchecked	Checked	Checked	Unchecked	Unchecked	Unchecked	Unchecked	Checked	< 1 year ago	Lexiscan/NST	Moderate-severe abnormal	None		None		Complete	Atypical chest pain (+1)	Non-specific depolarization abnormality (+1)	45 - 64 (+1)	>3 risk factors or hx of atherosclerotic disease (+2)	Normal (0)	5		Yes	Unavailable		No
196	132	No	No	No			Complete	63	Female	Private	Checked	Checked	Unchecked	Unchecked	Unchecked	Unchecked	Unchecked	Unchecked	Unchecked	Unchecked	Unchecked	Unchecked	Unchecked	Unchecked	Unchecked	Unchecked	Checked	Checked	Unchecked	Unchecked	None			None		None		Complete	Atypical chest pain (+1)	Non-specific depolarization abnormality (+1)	45 - 64 (+1)	1-2 risk factors (+1)	Normal (0)	4		Yes	Unavailable		No
197	360	No	No	No			Complete	30	Female		Unchecked	Unchecked	Unchecked	Unchecked	Unchecked	Unchecked	Unchecked	Unchecked	Unchecked	Unchecked	Unchecked	Unchecked	Checked	Unchecked	Unchecked	Unchecked	Checked	Checked	Unchecked	Unchecked	None			None		None		Complete	Non-cardiac chest pain (0)	Normal (0)	<45 (0)	1-2 risk factors (+1)	Normal (0)	1		No	Unavailable		No
198	361	Yes					Complete				Unchecked	Unchecked	Unchecked	Unchecked	Unchecked	Unchecked	Unchecked	Unchecked	Unchecked	Unchecked	Unchecked	Unchecked	Unchecked	Unchecked	Unchecked	Unchecked	Unchecked	Unchecked	Unchecked	Unchecked								Incomplete
199	362	No	No	No			Complete	55	Male		Checked	Checked	Unchecked	Unchecked	Unchecked	Unchecked	Unchecked	Unchecked	Unchecked	Unchecked	Unchecked	Unchecked	Unchecked	Unchecked	Unchecked	Unchecked	Checked	Checked	Unchecked	Unchecked	None			None		None		Complete	Atypical chest pain (+1)	Normal (0)	45 - 64 (+1)	>3 risk factors or hx of atherosclerotic disease (+2)	Normal (0)	4	4	Yes	Unavailable		No
200	133	No	No	No			Complete	53	Female	Private	Unchecked	Unchecked	Unchecked	Unchecked	Checked	Unchecked	Unchecked	Unchecked	Unchecked	Unchecked	Unchecked	Unchecked	Unchecked	Unchecked	Unchecked	Unchecked	Checked	Checked	Unchecked	Unchecked	None			None		None		Complete	Non-cardiac chest pain (0)	Normal (0)	45 - 64 (+1)	1-2 risk factors (+1)	Normal (0)	2		No	Unavailable		No
201	134	No	No	No			Complete	67	Male	Medicare	Unchecked	Checked	Unchecked	Checked	Unchecked	Unchecked	Unchecked	Checked	Unchecked	Unchecked	Unchecked	Unchecked	Unchecked	Unchecked	Unchecked	Unchecked	Checked	Unchecked	Unchecked	Checked	>1 year ago	Lexiscan/NST	Normal	None		None		Complete	Non-cardiac chest pain (0)	Normal (0)	>65 (+2)	1-2 risk factors (+1)	Normal (0)	3		No	Unavailable		No
202	363	No	No	No			Complete	52	Female		Unchecked	Unchecked	Unchecked	Unchecked	Checked	Unchecked	Unchecked	Unchecked	Unchecked	Unchecked	Unchecked	Unchecked	Unchecked	Unchecked	Unchecked	Unchecked	Checked	Checked	Unchecked	Unchecked	None			None		None		Complete	Non-cardiac chest pain (0)	Normal (0)	45 - 64 (+1)	1-2 risk factors (+1)	Normal (0)	2	2	No	Unavailable		No
203	364	No	No	No	Insufficient data (one TNI, chest pain duration unclear..)		Complete				Unchecked	Unchecked	Unchecked	Unchecked	Unchecked	Unchecked	Unchecked	Unchecked	Unchecked	Unchecked	Unchecked	Unchecked	Unchecked	Unchecked	Unchecked	Unchecked	Unchecked	Unchecked	Unchecked	Unchecked								Incomplete
204	365	No	No	No			Complete	59	Female		Checked	Checked	Unchecked	Unchecked	Checked	Unchecked	Unchecked	Unchecked	Unchecked	Unchecked	Unchecked	Unchecked	Unchecked	Unchecked	Unchecked	Unchecked	Checked	Unchecked	Unchecked	Checked	None			>1 year ago	Normal	None		Complete	Non-cardiac chest pain (0)	Normal (0)	45 - 64 (+1)	>3 risk factors or hx of atherosclerotic disease (+2)	Normal (0)	3		Yes	No		No
205	366	No	No	No	Insufficient data (one TNI, chest pain duration unclear..)		Complete				Unchecked	Unchecked	Unchecked	Unchecked	Unchecked	Unchecked	Unchecked	Unchecked	Unchecked	Unchecked	Unchecked	Unchecked	Unchecked	Unchecked	Unchecked	Unchecked	Unchecked	Unchecked	Unchecked	Unchecked								Incomplete
206	367	No	No	No			Complete	62	Female		Unchecked	Unchecked	Unchecked	Unchecked	Unchecked	Unchecked	Unchecked	Unchecked	Unchecked	Unchecked	Unchecked	Unchecked	Checked	Unchecked	Unchecked	Unchecked	Checked	Unchecked	Unchecked	Checked	None			None		None		Complete	Non-cardiac chest pain (0)	Non-specific depolarization abnormality (+1)	45 - 64 (+1)	1-2 risk factors (+1)	Normal (0)	3	4	No	Unavailable		No
207	368	No	No	No			Complete	75	Female		Checked	Unchecked	Unchecked	Unchecked	Unchecked	Unchecked	Unchecked	Unchecked	Checked	Unchecked	Unchecked	Unchecked	Unchecked	Unchecked	Unchecked	Unchecked	Checked	Unchecked	Unchecked	Checked	>1 year ago		Unavailable	None		None		Complete	Atypical chest pain (+1)	Normal (0)	>65 (+2)	1-2 risk factors (+1)	Normal (0)	4	4	Yes	Unavailable		No
208	135	No	No	No			Complete	44	Male	Private	Checked	Unchecked	Checked	Unchecked	Checked	Unchecked	Unchecked	Unchecked	Unchecked	Unchecked	Unchecked	Unchecked	Unchecked	Unchecked	Unchecked	Unchecked	Checked	Checked	Unchecked	Unchecked	None			None		None		Complete	Atypical chest pain (+1)	Normal (0)	<45 (0)	>3 risk factors or hx of atherosclerotic disease (+2)	Normal (0)	3		No	Unavailable		No
209	136	No	No	No			Complete	50	Male	Self-pay/HMH compassionate/Charity	Checked	Unchecked	Unchecked	Unchecked	Unchecked	Unchecked	Unchecked	Unchecked	Unchecked	Unchecked	Unchecked	Unchecked	Unchecked	Unchecked	Unchecked	Unchecked	Checked	Unchecked	Unchecked	Checked	None			None		None		Complete	Atypical chest pain (+1)	Normal (0)	45 - 64 (+1)	1-2 risk factors (+1)	Normal (0)	2	3	No	Unavailable		No
210	137	No	No	No			Complete	67	Male	Medicare	Checked	Checked	Unchecked	Checked	Checked	Unchecked	Unchecked	Unchecked	Unchecked	Unchecked	Unchecked	Unchecked	Unchecked	Unchecked	Unchecked	Unchecked	Checked	Checked	Unchecked	Unchecked	None			None		None		Complete	Cardiac chest pain (+2)	Normal (0)	>65 (+2)	>3 risk factors or hx of atherosclerotic disease (+2)	Normal (0)	6	6	Yes	Unavailable		No
211	138	No	No	No			Complete	56	Female	Private	Checked	Checked	Unchecked	Unchecked	Checked	Unchecked	Unchecked	Unchecked	Unchecked	Unchecked	Unchecked	Unchecked	Unchecked	Unchecked	Unchecked	Unchecked	Checked	Checked	Unchecked	Unchecked	None			< 1 year ago	Non-obstructive	None		Complete	Non-cardiac chest pain (0)	Normal (0)	45 - 64 (+1)	>3 risk factors or hx of atherosclerotic disease (+2)	Normal (0)	3		Yes	Unavailable		No
212	139	No	No	No			Complete	39	Female		Unchecked	Unchecked	Unchecked	Checked	Unchecked	Unchecked	Unchecked	Unchecked	Unchecked	Unchecked	Unchecked	Unchecked	Unchecked	Unchecked	Unchecked	Unchecked	Checked	Unchecked	Unchecked	Checked	None			None		None		Complete	Atypical chest pain (+1)	Normal (0)	<45 (0)	1-2 risk factors (+1)	Normal (0)	2		No	Unavailable		No
213	140	No	No	No			Complete	53	Female	Private	Checked	Unchecked	Unchecked	Unchecked	Unchecked	Unchecked	Unchecked	Unchecked	Unchecked	Unchecked	Unchecked	Unchecked	Unchecked	Unchecked	Unchecked	Unchecked	Checked	Unchecked	Unchecked	Checked	None			None		None		Complete	Non-cardiac chest pain (0)	Non-specific depolarization abnormality (+1)	45 - 64 (+1)	1-2 risk factors (+1)	Normal (0)	3		Yes	Unavailable		No
214	141	No	No	No			Complete	38	Male	Private	Checked	Unchecked	Unchecked	Unchecked	Checked	Unchecked	Unchecked	Unchecked	Unchecked	Unchecked	Unchecked	Unchecked	Unchecked	Unchecked	Unchecked	Unchecked	Checked	Checked	Unchecked	Unchecked	None			None		None		Complete	Atypical chest pain (+1)	Normal (0)	<45 (0)	1-2 risk factors (+1)	Normal (0)	2		Yes	Unavailable		No
215	142	No	No	No			Complete	39	Male	Private	Checked	Checked	Unchecked	Checked	Checked	Unchecked	Checked	Checked	Unchecked	Unchecked	Unchecked	Unchecked	Unchecked	Unchecked	Checked	Unchecked	Unchecked	Unchecked	Unchecked	Checked	None			>1 year ago	Obstructive - received stents	None		Complete	Atypical chest pain (+1)	Normal (0)	<45 (0)	>3 risk factors or hx of atherosclerotic disease (+2)	Normal (0)	3	4	Yes	Unavailable		No
216	143	No	No	No			Complete	42	Male	Private	Checked	Unchecked	Unchecked	Checked	Unchecked	Unchecked	Unchecked	Unchecked	Unchecked	Unchecked	Unchecked	Unchecked	Unchecked	Unchecked	Unchecked	Unchecked	Checked	Unchecked	Unchecked	Checked	None			None		None		Complete	Non-cardiac chest pain (0)	Normal (0)	<45 (0)	1-2 risk factors (+1)	Normal (0)	1		No	Unavailable		No
217	144	No	No	No			Complete	84	Male	Medicare	Checked	Checked	Unchecked	Unchecked	Checked	Unchecked	Unchecked	Unchecked	Unchecked	Unchecked	Checked	Unchecked	Unchecked	Unchecked	Unchecked	Unchecked	Checked	Unchecked	Unchecked	Checked	>1 year ago	Lexiscan/NST	Normal	None		None		Complete	Atypical chest pain (+1)	Non-specific depolarization abnormality (+1)	>65 (+2)	>3 risk factors or hx of atherosclerotic disease (+2)	Normal (0)	6		No	No		No
218	145	No	No	No			Complete	68	Male	Private	Checked	Checked	Unchecked	Unchecked	Unchecked	Checked	Unchecked	Unchecked	Unchecked	Unchecked	Unchecked	Unchecked	Unchecked	Checked	Unchecked	Unchecked	Unchecked	Unchecked	Unchecked	Checked	None			< 1 year ago	Obstructive - did NOT receive stents	None		Complete	Non-cardiac chest pain (0)	Non-specific depolarization abnormality (+1)	>65 (+2)	>3 risk factors or hx of atherosclerotic disease (+2)	Normal (0)	5		Yes	Unavailable		No
219	146	No	No	No			Complete	60	Female	Medicaid	Checked	Checked	Unchecked	Unchecked	Unchecked	Unchecked	Unchecked	Unchecked	Unchecked	Unchecked	Unchecked	Unchecked	Unchecked	Unchecked	Unchecked	Unchecked	Checked	Unchecked	Unchecked	Checked	< 1 year ago	Exercise ECG	Normal	None		>1 year but < 2 years	Unavailable	Complete	Non-cardiac chest pain (0)	Non-specific depolarization abnormality (+1)	45 - 64 (+1)	1-2 risk factors (+1)	Normal (0)	3		No	Unavailable		No
220	147	No	No	No			Complete	65	Male	Private	Checked	Checked	Checked	Checked	Checked	Unchecked	Unchecked	Unchecked	Unchecked	Unchecked	Unchecked	Unchecked	Unchecked	Unchecked	Unchecked	Unchecked	Checked	Checked	Unchecked	Unchecked	< 1 year ago	Lexiscan/NST	Normal	>1 year ago	Non-obstructive	None		Complete	Non-cardiac chest pain (0)	Non-specific depolarization abnormality (+1)	>65 (+2)	>3 risk factors or hx of atherosclerotic disease (+2)	Normal (0)	4		Yes	Unavailable		No
221	148	No	No	No			Complete	54	Male	Self-pay/HMH compassionate/Charity	Unchecked	Unchecked	Unchecked	Unchecked	Checked	Unchecked	Unchecked	Unchecked	Unchecked	Unchecked	Unchecked	Unchecked	Unchecked	Unchecked	Unchecked	Unchecked	Checked	Unchecked	Unchecked	Checked	None			None		None		Complete	Non-cardiac chest pain (0)	Non-specific depolarization abnormality (+1)	45 - 64 (+1)	1-2 risk factors (+1)	Normal (0)	3		No	Unavailable		No
222	149	No	No	No			Complete	27	Female	Self-pay/HMH compassionate/Charity	Unchecked	Checked	Unchecked	Unchecked	Unchecked	Unchecked	Unchecked	Unchecked	Unchecked	Unchecked	Unchecked	Unchecked	Unchecked	Unchecked	Unchecked	Unchecked	Checked	Unchecked	Unchecked	Checked	None			None		None		Complete	Non-cardiac chest pain (0)	Non-specific depolarization abnormality (+1)	<45 (0)	1-2 risk factors (+1)	Normal (0)	2		Yes	Unavailable		No
223	150	No	No	No			Complete	70	Female	Medicare	Checked	Checked	Checked	Unchecked	Unchecked	Checked	Checked	Unchecked	Unchecked	Unchecked	Unchecked	Unchecked	Unchecked	Checked	Checked	Unchecked	Unchecked	Unchecked	Unchecked	Checked	None			>1 year ago	Obstructive - received stents	None		Complete	Non-cardiac chest pain (0)	Non-specific depolarization abnormality (+1)	>65 (+2)	>3 risk factors or hx of atherosclerotic disease (+2)	Normal (0)	5		Yes	Unavailable		No
224	151	No	No	No			Complete	53	Male	Self-pay/HMH compassionate/Charity	Unchecked	Unchecked	Unchecked	Unchecked	Checked	Unchecked	Unchecked	Unchecked	Unchecked	Unchecked	Unchecked	Unchecked	Unchecked	Unchecked	Unchecked	Unchecked	Checked	Unchecked	Unchecked	Checked	None			None		None		Complete	Non-cardiac chest pain (0)	Normal (0)	45 - 64 (+1)	1-2 risk factors (+1)	Normal (0)	2	3	No	Unavailable		No
225	152	No	No	No			Complete	43	Male	Private	Unchecked	Unchecked	Unchecked	Unchecked	Checked	Unchecked	Unchecked	Unchecked	Unchecked	Unchecked	Unchecked	Unchecked	Unchecked	Unchecked	Unchecked	Unchecked	Checked	Unchecked	Unchecked	Checked	None			None		None		Complete	Non-cardiac chest pain (0)	Normal (0)	<45 (0)	1-2 risk factors (+1)	Normal (0)	1		No	Unavailable		No
226	153	No	No	No			Complete	76	Male	Medicare	Checked	Checked	Unchecked	Unchecked	Unchecked	Checked	Unchecked	Unchecked	Unchecked	Unchecked	Unchecked	Unchecked	Unchecked	Unchecked	Checked	Unchecked	Unchecked	Unchecked	Unchecked	Checked	None			>1 year ago	Obstructive - received stents	None		Unverified	Atypical chest pain (+1)	Non-specific depolarization abnormality (+1)	>65 (+2)	>3 risk factors or hx of atherosclerotic disease (+2)		6	3	Yes	Unavailable		No
227	154	No	No	No			Complete	56	Female	Private	Unchecked	Unchecked	Unchecked	Unchecked	Unchecked	Unchecked	Unchecked	Unchecked	Unchecked	Unchecked	Unchecked	Unchecked	Checked	Unchecked	Unchecked	Unchecked	Checked	Checked	Unchecked	Unchecked	None			None		None		Complete	Non-cardiac chest pain (0)	Normal (0)	45 - 64 (+1)	Non known risk factors (0)	Normal (0)	1		No	Unavailable		No
228	155	No	No	No			Complete	52	Female	Private	Unchecked	Unchecked	Unchecked	Checked	Unchecked	Unchecked	Unchecked	Unchecked	Unchecked	Unchecked	Unchecked	Unchecked	Unchecked	Unchecked	Unchecked	Unchecked	Checked	Unchecked	Unchecked	Checked	None			None		None		Complete	Non-cardiac chest pain (0)	Normal (0)	45 - 64 (+1)	1-2 risk factors (+1)	Normal (0)	2		No	Unavailable		No
229	156	No	No	No			Complete	51	Male	Private	Checked	Unchecked	Unchecked	Unchecked	Unchecked	Unchecked	Unchecked	Unchecked	Unchecked	Unchecked	Unchecked	Unchecked	Unchecked	Unchecked	Unchecked	Unchecked	Checked	Unchecked	Unchecked	Checked	>1 year ago	Lexiscan/NST	Normal	None		None		Complete	Atypical chest pain (+1)	Non-specific depolarization abnormality (+1)	45 - 64 (+1)	1-2 risk factors (+1)	Normal (0)	4	3	Yes	Unavailable		No
230	157	No	No	No			Complete	72	Male	Medicare	Checked	Unchecked	Unchecked	Checked	Unchecked	Unchecked	Unchecked	Unchecked	Unchecked	Unchecked	Unchecked	Unchecked	Unchecked	Unchecked	Unchecked	Unchecked	Checked	Unchecked	Unchecked	Checked	>1 year ago	Lexiscan/NST	Normal	None		None		Complete	Non-cardiac chest pain (0)	Normal (0)	>65 (+2)	1-2 risk factors (+1)	Normal (0)	3		No	Unavailable		No
231	158	No	No	No			Complete	54	Male	Self-pay/HMH compassionate/Charity	Unchecked	Unchecked	Unchecked	Unchecked	Checked	Unchecked	Unchecked	Unchecked	Unchecked	Unchecked	Unchecked	Unchecked	Unchecked	Unchecked	Unchecked	Unchecked	Checked	Unchecked	Unchecked	Checked	None			None		None		Complete	Non-cardiac chest pain (0)	Non-specific depolarization abnormality (+1)	45 - 64 (+1)	1-2 risk factors (+1)	Normal (0)	3		No	Unavailable		No
232	159	No	No	No			Complete	46	Male	Private	Unchecked	Unchecked	Unchecked	Unchecked	Checked	Unchecked	Unchecked	Unchecked	Unchecked	Unchecked	Unchecked	Unchecked	Unchecked	Unchecked	Unchecked	Unchecked	Checked	Unchecked	Unchecked	Checked	None			None		None		Complete	Non-cardiac chest pain (0)	Non-specific depolarization abnormality (+1)	45 - 64 (+1)	1-2 risk factors (+1)	Normal (0)	3		No	Unavailable		No
233	160	No	No	No			Complete	40	Male	Private	Unchecked	Unchecked	Unchecked	Unchecked	Checked	Unchecked	Unchecked	Unchecked	Unchecked	Unchecked	Unchecked	Unchecked	Unchecked	Unchecked	Unchecked	Unchecked	Checked	Unchecked	Unchecked	Checked	None			None		None		Complete	Non-cardiac chest pain (0)	Normal (0)	<45 (0)	1-2 risk factors (+1)	Normal (0)	1	2	No	Unavailable		No
234	161	No	Yes				Complete	70	Male	Medicare	Checked	Checked	Unchecked	Checked	Unchecked	Unchecked	Unchecked	Unchecked	Unchecked	Unchecked	Unchecked	Unchecked	Unchecked	Unchecked	Unchecked	Unchecked	Checked	Unchecked	Unchecked	Checked	None			None		None		Complete	Non-cardiac chest pain (0)	Non-specific depolarization abnormality (+1)	>65 (+2)	>3 risk factors or hx of atherosclerotic disease (+2)	Normal (0)	5		Yes	Unavailable		No
235	162				Insufficient data (one TNI, chest pain duration unclear..)		Complete				Unchecked	Unchecked	Unchecked	Unchecked	Unchecked	Unchecked	Unchecked	Unchecked	Unchecked	Unchecked	Unchecked	Unchecked	Unchecked	Unchecked	Unchecked	Unchecked	Unchecked	Unchecked	Unchecked	Unchecked								Incomplete
236	163				Insufficient data (one TNI, chest pain duration unclear..)		Complete				Unchecked	Unchecked	Unchecked	Unchecked	Unchecked	Unchecked	Unchecked	Unchecked	Unchecked	Unchecked	Unchecked	Unchecked	Unchecked	Unchecked	Unchecked	Unchecked	Unchecked	Unchecked	Unchecked	Unchecked								Incomplete
237	164				Insufficient data (one TNI, chest pain duration unclear..)		Complete				Unchecked	Unchecked	Unchecked	Unchecked	Unchecked	Unchecked	Unchecked	Unchecked	Unchecked	Unchecked	Unchecked	Unchecked	Unchecked	Unchecked	Unchecked	Unchecked	Unchecked	Unchecked	Unchecked	Unchecked								Incomplete
238	165	No	No	No			Complete	49	Female	Private	Unchecked	Unchecked	Unchecked	Unchecked	Unchecked	Unchecked	Unchecked	Unchecked	Checked	Unchecked	Unchecked	Unchecked	Unchecked	Unchecked	Checked	Unchecked	Unchecked	Unchecked	Unchecked	Checked	< 1 year ago	Exercise nuclear	Normal	>1 year ago	Normal	None		Complete	Non-cardiac chest pain (0)	Normal (0)	45 - 64 (+1)	1-2 risk factors (+1)	Normal (0)	3		No	Unavailable		No
239	369	No	No	No			Complete	65	Male		Checked	Checked	Unchecked	Unchecked	Unchecked	Checked	Unchecked	Unchecked	Unchecked	Unchecked	Unchecked	Unchecked	Unchecked	Unchecked	Checked	Unchecked	Unchecked	Unchecked	Unchecked	Checked	None			>1 year ago	Obstructive - received stents	None		Complete	Atypical chest pain (+1)	Normal (0)	>65 (+2)	>3 risk factors or hx of atherosclerotic disease (+2)	Normal (0)	5		Yes	No		No
240	370	No	No	No			Complete	78	Male		Checked	Checked	Checked	Unchecked	Unchecked	Checked	Unchecked	Unchecked	Unchecked	Checked	Unchecked	Unchecked	Unchecked	Unchecked	Checked	Unchecked	Unchecked	Unchecked	Unchecked	Checked	>1 year ago	Lexiscan/NST	Normal	>1 year ago	Obstructive - received stents	None		Complete	Cardiac chest pain (+2)	Normal (0)	>65 (+2)	>3 risk factors or hx of atherosclerotic disease (+2)	Normal (0)	6	7	No	Unavailable		No
241	371	No	No	No			Complete	25	Male		Unchecked	Unchecked	Unchecked	Checked	Unchecked	Unchecked	Unchecked	Unchecked	Unchecked	Unchecked	Unchecked	Unchecked	Unchecked	Unchecked	Unchecked	Unchecked	Checked	Unchecked	Unchecked	Checked	None			None		None		Complete	Non-cardiac chest pain (0)	Normal (0)	<45 (0)	1-2 risk factors (+1)	Normal (0)	1	1	No	Unavailable		No
242	372	No	No	No	Insufficient data (one TNI, chest pain duration unclear..)		Complete				Unchecked	Unchecked	Unchecked	Unchecked	Unchecked	Unchecked	Unchecked	Unchecked	Unchecked	Unchecked	Unchecked	Unchecked	Unchecked	Unchecked	Unchecked	Unchecked	Unchecked	Unchecked	Unchecked	Unchecked								Incomplete
243	373	No	No	No	Insufficient data (one TNI, chest pain duration unclear..)		Complete				Unchecked	Unchecked	Unchecked	Unchecked	Unchecked	Unchecked	Unchecked	Unchecked	Unchecked	Unchecked	Unchecked	Unchecked	Unchecked	Unchecked	Unchecked	Unchecked	Unchecked	Unchecked	Unchecked	Unchecked								Incomplete
244	374	No	No	No			Complete	53	Male		Checked	Unchecked	Unchecked	Unchecked	Unchecked	Unchecked	Unchecked	Unchecked	Unchecked	Unchecked	Unchecked	Unchecked	Unchecked	Unchecked	Unchecked	Unchecked	Checked	Unchecked	Unchecked	Checked	None			None		None		Complete	Atypical chest pain (+1)	Normal (0)	45 - 64 (+1)	1-2 risk factors (+1)	Normal (0)	3	3	No	Unavailable		No
245	375	No	No	No			Complete	57	Female		Unchecked	Unchecked	Unchecked	Unchecked	Unchecked	Unchecked	Unchecked	Unchecked	Unchecked	Unchecked	Unchecked	Unchecked	Checked	Unchecked	Unchecked	Unchecked	Checked	Unchecked	Unchecked	Checked	>1 year ago	Exercise nuclear	Normal	None		None		Complete	Atypical chest pain (+1)	Normal (0)	45 - 64 (+1)	Non known risk factors (0)	Normal (0)	2		Yes	Unavailable		No
246	376	No	No	No			Complete	71	Male		Checked	Checked	Checked	Unchecked	Checked	Checked	Unchecked	Unchecked	Unchecked	Unchecked	Unchecked	Unchecked	Unchecked	Unchecked	Unchecked	Unchecked	Checked	Unchecked	Unchecked	Checked	>1 year ago	Lexiscan/NST	Mildly abnormal	>1 year ago	Non-obstructive	None		Complete	Non-cardiac chest pain (0)	Normal (0)	>65 (+2)	>3 risk factors or hx of atherosclerotic disease (+2)	Normal (0)	4	4	Yes	Unavailable		No
247	377	Yes					Complete				Unchecked	Unchecked	Unchecked	Unchecked	Unchecked	Unchecked	Unchecked	Unchecked	Unchecked	Unchecked	Unchecked	Unchecked	Unchecked	Unchecked	Unchecked	Unchecked	Unchecked	Unchecked	Unchecked	Unchecked								Incomplete
248	378	No	No	No			Complete	42	Male		Unchecked	Unchecked	Unchecked	Unchecked	Unchecked	Unchecked	Unchecked	Unchecked	Unchecked	Unchecked	Unchecked	Unchecked	Checked	Unchecked	Unchecked	Unchecked	Checked	Unchecked	Unchecked	Checked	None			None		None		Complete	Non-cardiac chest pain (0)	Normal (0)	<45 (0)	Non known risk factors (0)	Normal (0)	0		No	Unavailable		No
249	385	No	No	No	Insufficient data (one TNI, chest pain duration unclear..)		Complete				Unchecked	Unchecked	Unchecked	Unchecked	Unchecked	Unchecked	Unchecked	Unchecked	Unchecked	Unchecked	Unchecked	Unchecked	Unchecked	Unchecked	Unchecked	Unchecked	Unchecked	Unchecked	Unchecked	Unchecked								Incomplete
250	386	Yes					Complete				Unchecked	Unchecked	Unchecked	Unchecked	Unchecked	Unchecked	Unchecked	Unchecked	Unchecked	Unchecked	Unchecked	Unchecked	Unchecked	Unchecked	Unchecked	Unchecked	Unchecked	Unchecked	Unchecked	Unchecked								Incomplete
251	387	No	No	No			Complete	55	Male		Checked	Checked	Checked	Unchecked	Unchecked	Checked	Unchecked	Unchecked	Unchecked	Unchecked	Unchecked	Unchecked	Unchecked	Unchecked	Checked	Unchecked	Unchecked	Unchecked	Unchecked	Checked	< 1 year ago	Lexiscan/NST	Normal	< 1 year ago	Obstructive - received stents	None		Complete	Cardiac chest pain (+2)	Normal (0)	45 - 64 (+1)	>3 risk factors or hx of atherosclerotic disease (+2)	Normal (0)	5	6	Yes	No		No
252	388	No	No	No			Complete	51	Male		Checked	Unchecked	Unchecked	Checked	Unchecked	Unchecked	Unchecked	Unchecked	Unchecked	Unchecked	Unchecked	Unchecked	Unchecked	Unchecked	Unchecked	Unchecked	Checked	Checked	Unchecked	Unchecked	None			None		None		Complete	Atypical chest pain (+1)	Normal (0)	45 - 64 (+1)	>3 risk factors or hx of atherosclerotic disease (+2)	Normal (0)	4	4	Yes	Unavailable		No
253	389	No	No	No	Insufficient data (one TNI, chest pain duration unclear..)		Complete				Unchecked	Unchecked	Unchecked	Unchecked	Unchecked	Unchecked	Unchecked	Unchecked	Unchecked	Unchecked	Unchecked	Unchecked	Unchecked	Unchecked	Unchecked	Unchecked	Unchecked	Unchecked	Unchecked	Unchecked								Incomplete
254	390	No	No	No			Complete	51	Female		Unchecked	Unchecked	Unchecked	Unchecked	Checked	Unchecked	Unchecked	Unchecked	Unchecked	Unchecked	Unchecked	Unchecked	Unchecked	Unchecked	Unchecked	Unchecked	Checked	Unchecked	Unchecked	Checked	>1 year ago	Exercise nuclear	Normal	None		None		Complete	Non-cardiac chest pain (0)	Normal (0)	45 - 64 (+1)	1-2 risk factors (+1)	Normal (0)	2		No	Unavailable		No
255	391	No	No	No			Complete	45	Female		Unchecked	Unchecked	Unchecked	Unchecked	Unchecked	Unchecked	Unchecked	Unchecked	Unchecked	Unchecked	Unchecked	Unchecked	Checked	Unchecked	Unchecked	Unchecked	Checked	Unchecked	Unchecked	Checked	None			None		None		Complete	Non-cardiac chest pain (0)	Normal (0)	45 - 64 (+1)	Non known risk factors (0)	Normal (0)	1		No	Unavailable		No
256	392	No	No	No			Complete	56	Male		Checked	Checked	Unchecked	Unchecked	Unchecked	Checked	Unchecked	Unchecked	Unchecked	Unchecked	Unchecked	Unchecked	Unchecked	Unchecked	Checked	Unchecked	Unchecked	Unchecked	Unchecked	Checked	< 1 year ago	Exercise nuclear	Normal	>1 year ago	Obstructive - received stents	None		Complete	Cardiac chest pain (+2)	Normal (0)	45 - 64 (+1)	>3 risk factors or hx of atherosclerotic disease (+2)	Normal (0)	5		Yes	Yes	4	No
257	393	No	No	No			Complete	33	Female		Unchecked	Unchecked	Unchecked	Unchecked	Unchecked	Unchecked	Unchecked	Unchecked	Unchecked	Unchecked	Unchecked	Unchecked	Checked	Unchecked	Unchecked	Unchecked	Checked	Unchecked	Unchecked	Checked	None			None		None		Complete	Non-cardiac chest pain (0)	Normal (0)	<45 (0)	Non known risk factors (0)	Normal (0)	0		No	Unavailable		No
258	394	No	No	No			Complete	51	Female		Checked	Checked	Unchecked	Unchecked	Unchecked	Checked	Unchecked	Unchecked	Unchecked	Unchecked	Unchecked	Unchecked	Unchecked	Unchecked	Checked	Unchecked	Unchecked	Unchecked	Unchecked	Checked	None			< 1 year ago	Obstructive - received stents	None		Complete	Atypical chest pain (+1)	Normal (0)	45 - 64 (+1)	>3 risk factors or hx of atherosclerotic disease (+2)	Normal (0)	4		Yes	Unavailable		No
259	396	No	No	No			Complete	49	Female		Checked	Unchecked	Unchecked	Unchecked	Unchecked	Unchecked	Unchecked	Unchecked	Checked	Unchecked	Unchecked	Unchecked	Unchecked	Unchecked	Unchecked	Unchecked	Checked	Unchecked	Unchecked	Checked	< 1 year ago	Lexiscan/NST	Normal	None		None		Complete	Non-cardiac chest pain (0)	Normal (0)	45 - 64 (+1)	>3 risk factors or hx of atherosclerotic disease (+2)	Normal (0)	3		No	Unavailable		No
260	397	No	No	No	Insufficient data (one TNI, chest pain duration unclear..)		Complete				Unchecked	Unchecked	Unchecked	Unchecked	Unchecked	Unchecked	Unchecked	Unchecked	Unchecked	Unchecked	Unchecked	Unchecked	Unchecked	Unchecked	Unchecked	Unchecked	Unchecked	Unchecked	Unchecked	Unchecked								Incomplete
261	398	No	No	No	Insufficient data (one TNI, chest pain duration unclear..)		Complete				Unchecked	Unchecked	Unchecked	Unchecked	Unchecked	Unchecked	Unchecked	Unchecked	Unchecked	Unchecked	Unchecked	Unchecked	Unchecked	Unchecked	Unchecked	Unchecked	Unchecked	Unchecked	Unchecked	Unchecked								Incomplete
262	399	No	No	No			Complete	60	Female		Checked	Unchecked	Unchecked	Unchecked	Unchecked	Unchecked	Unchecked	Unchecked	Unchecked	Unchecked	Unchecked	Unchecked	Unchecked	Unchecked	Unchecked	Unchecked	Checked	Unchecked	Unchecked	Checked	None			None		None		Complete	Non-cardiac chest pain (0)	Normal (0)	45 - 64 (+1)	1-2 risk factors (+1)	Normal (0)	2		No	Unavailable		No
263	400	No	No	No			Complete	64	Female		Checked	Unchecked	Unchecked	Unchecked	Unchecked	Unchecked	Unchecked	Unchecked	Unchecked	Unchecked	Unchecked	Unchecked	Unchecked	Unchecked	Unchecked	Unchecked	Checked	Unchecked	Unchecked	Checked	None			None		None		Complete	Non-cardiac chest pain (0)	Normal (0)	45 - 64 (+1)	1-2 risk factors (+1)	Normal (0)	2		No	Unavailable		No
264	401	Yes					Complete				Unchecked	Unchecked	Unchecked	Unchecked	Unchecked	Unchecked	Unchecked	Unchecked	Unchecked	Unchecked	Unchecked	Unchecked	Unchecked	Unchecked	Unchecked	Unchecked	Unchecked	Unchecked	Unchecked	Unchecked								Incomplete
265	402	No	No	No	Insufficient data (one TNI, chest pain duration unclear..)		Complete				Unchecked	Unchecked	Unchecked	Unchecked	Unchecked	Unchecked	Unchecked	Unchecked	Unchecked	Unchecked	Unchecked	Unchecked	Unchecked	Unchecked	Unchecked	Unchecked	Unchecked	Unchecked	Unchecked	Unchecked								Incomplete
266	403	No	No	No	Insufficient data (one TNI, chest pain duration unclear..)		Complete				Unchecked	Unchecked	Unchecked	Unchecked	Unchecked	Unchecked	Unchecked	Unchecked	Unchecked	Unchecked	Unchecked	Unchecked	Unchecked	Unchecked	Unchecked	Unchecked	Unchecked	Unchecked	Unchecked	Unchecked								Incomplete
267	404	No	No	No			Complete	67	Male		Unchecked	Checked	Unchecked	Unchecked	Unchecked	Unchecked	Unchecked	Unchecked	Unchecked	Unchecked	Unchecked	Unchecked	Unchecked	Unchecked	Unchecked	Unchecked	Checked	Unchecked	Unchecked	Checked	>1 year ago	Exercise nuclear	Normal	None		None		Complete	Non-cardiac chest pain (0)	Normal (0)	>65 (+2)	1-2 risk factors (+1)	Normal (0)	3		No	Unavailable		No
268	405	No	No	No	Insufficient data (one TNI, chest pain duration unclear..)		Complete				Unchecked	Unchecked	Unchecked	Unchecked	Unchecked	Unchecked	Unchecked	Unchecked	Unchecked	Unchecked	Unchecked	Unchecked	Unchecked	Unchecked	Unchecked	Unchecked	Unchecked	Unchecked	Unchecked	Unchecked								Incomplete
269	406	No	No	No			Complete	60	Male		Unchecked	Unchecked	Unchecked	Unchecked	Unchecked	Unchecked	Unchecked	Unchecked	Unchecked	Unchecked	Unchecked	Unchecked	Checked	Unchecked	Unchecked	Unchecked	Checked	Unchecked	Unchecked	Checked	None			None		None		Complete	Non-cardiac chest pain (0)	Normal (0)	45 - 64 (+1)	Non known risk factors (0)	Normal (0)	1	1	No	Unavailable		No
270	407	No	No	No			Complete	59	Male		Checked	Checked	Checked	Unchecked	Checked	Unchecked	Unchecked	Unchecked	Unchecked	Unchecked	Unchecked	Unchecked	Unchecked	Unchecked	Unchecked	Unchecked	Checked	Unchecked	Unchecked	Checked	None			None		None		Complete	Non-cardiac chest pain (0)	Normal (0)	45 - 64 (+1)	>3 risk factors or hx of atherosclerotic disease (+2)	Normal (0)	3		No	Unavailable		No
271	408	No	No	No			Complete	25	Male		Unchecked	Unchecked	Unchecked	Unchecked	Unchecked	Unchecked	Unchecked	Unchecked	Unchecked	Unchecked	Unchecked	Unchecked	Checked	Unchecked	Unchecked	Unchecked	Checked	Unchecked	Unchecked	Checked	None			None		None		Complete	Non-cardiac chest pain (0)	Normal (0)	<45 (0)	Non known risk factors (0)	Normal (0)	0		No	Unavailable		No
272	409	No	No	No			Complete	43	Male		Unchecked	Unchecked	Unchecked	Unchecked	Unchecked	Unchecked	Unchecked	Unchecked	Unchecked	Unchecked	Unchecked	Unchecked	Checked	Unchecked	Unchecked	Unchecked	Checked	Checked	Unchecked	Unchecked	None			None		None		Complete	Non-cardiac chest pain (0)	Normal (0)	<45 (0)	1-2 risk factors (+1)	Normal (0)	1	1	No	Unavailable		No
273	410	No	No	No	Insufficient data (one TNI, chest pain duration unclear..)		Complete				Unchecked	Unchecked	Unchecked	Unchecked	Unchecked	Unchecked	Unchecked	Unchecked	Unchecked	Unchecked	Unchecked	Unchecked	Unchecked	Unchecked	Unchecked	Unchecked	Unchecked	Unchecked	Unchecked	Unchecked								Incomplete
274	411	No	No	No			Complete	71	Female		Unchecked	Checked	Unchecked	Unchecked	Unchecked	Checked	Unchecked	Unchecked	Unchecked	Unchecked	Unchecked	Unchecked	Unchecked	Unchecked	Checked	Unchecked	Unchecked	Unchecked	Unchecked	Checked	None			< 1 year ago	Obstructive - received stents	None		Complete	Atypical chest pain (+1)	Non-specific depolarization abnormality (+1)	>65 (+2)	>3 risk factors or hx of atherosclerotic disease (+2)	Normal (0)	6		Yes	Unavailable		No
275	412	No	No	No			Complete	30	Female		Unchecked	Unchecked	Unchecked	Unchecked	Unchecked	Unchecked	Unchecked	Unchecked	Unchecked	Unchecked	Unchecked	Unchecked	Checked	Unchecked	Unchecked	Unchecked	Checked	Unchecked	Unchecked	Checked	None			None		None		Complete	Non-cardiac chest pain (0)	Normal (0)	<45 (0)	1-2 risk factors (+1)	Normal (0)	0		No	Unavailable		No
276	413	No	No	No			Complete	62	Female		Checked	Checked	Unchecked	Unchecked	Unchecked	Unchecked	Unchecked	Unchecked	Unchecked	Unchecked	Unchecked	Unchecked	Unchecked	Unchecked	Unchecked	Unchecked	Checked	Unchecked	Unchecked	Checked	None			None		None		Complete	Non-cardiac chest pain (0)	Normal (0)	>65 (+2)	1-2 risk factors (+1)	Normal (0)	3		Yes	Unavailable		No
277	417	No	No	No			Complete	84	Male		Checked	Checked	Unchecked	Checked	Unchecked	Unchecked	Unchecked	Unchecked	Unchecked	Unchecked	Unchecked	Unchecked	Unchecked	Unchecked	Unchecked	Unchecked	Checked	Unchecked	Unchecked	Checked	>1 year ago	Lexiscan/NST	Normal	None		None		Complete	Atypical chest pain (+1)	Normal (0)	>65 (+2)	>3 risk factors or hx of atherosclerotic disease (+2)	Normal (0)	5	5	Yes	Unavailable		No
278	419	No	No	No	Insufficient data (one TNI, chest pain duration unclear..)		Complete				Unchecked	Unchecked	Unchecked	Unchecked	Unchecked	Unchecked	Unchecked	Unchecked	Unchecked	Unchecked	Unchecked	Unchecked	Unchecked	Unchecked	Unchecked	Unchecked	Unchecked	Unchecked	Unchecked	Unchecked								Incomplete
279	420	No	No	No			Complete	54	Male		Checked	Unchecked	Unchecked	Unchecked	Unchecked	Unchecked	Unchecked	Unchecked	Unchecked	Unchecked	Unchecked	Unchecked	Unchecked	Unchecked	Unchecked	Unchecked	Checked	Unchecked	Unchecked	Checked	< 1 year ago	Exercise nuclear	Normal	None		None		Complete	Atypical chest pain (+1)	Normal (0)	45 - 64 (+1)	1-2 risk factors (+1)	Normal (0)	3		Yes	Unavailable		No
280	421	No	No	No			Complete	73	Female		Checked	Checked	Unchecked	Unchecked	Unchecked	Checked	Unchecked	Unchecked	Unchecked	Unchecked	Unchecked	Unchecked	Unchecked	Checked	Checked	Unchecked	Unchecked	Unchecked	Unchecked	Checked	>1 year ago		Unavailable	< 1 year ago	Non-obstructive	None		Complete	Non-cardiac chest pain (0)	Normal (0)	>65 (+2)	>3 risk factors or hx of atherosclerotic disease (+2)	Normal (0)	4		No	Unavailable		No
281	422	No	No	No	Insufficient data (one TNI, chest pain duration unclear..)		Complete				Unchecked	Unchecked	Unchecked	Unchecked	Unchecked	Unchecked	Unchecked	Unchecked	Unchecked	Unchecked	Unchecked	Unchecked	Unchecked	Unchecked	Unchecked	Unchecked	Unchecked	Unchecked	Unchecked	Unchecked								Incomplete
282	423	No	No	No			Complete	54	Female		Unchecked	Unchecked	Unchecked	Unchecked	Unchecked	Unchecked	Unchecked	Unchecked	Unchecked	Unchecked	Unchecked	Unchecked	Checked	Unchecked	Unchecked	Unchecked	Checked	Unchecked	Unchecked	Checked	None			None		None		Complete	Non-cardiac chest pain (0)	Normal (0)	45 - 64 (+1)	Non known risk factors (0)	Normal (0)	1		No	Unavailable		No
283	424	No	No	No			Complete	31	Male		Unchecked	Unchecked	Unchecked	Unchecked	Checked	Unchecked	Unchecked	Unchecked	Unchecked	Unchecked	Unchecked	Unchecked	Unchecked	Unchecked	Unchecked	Unchecked	Checked	Unchecked	Unchecked	Checked	None			None		None		Complete	Non-cardiac chest pain (0)	Normal (0)	<45 (0)	1-2 risk factors (+1)	Normal (0)	1		No	Unavailable		No
284	425	No	No	No	Insufficient data (one TNI, chest pain duration unclear..)		Complete				Unchecked	Unchecked	Unchecked	Unchecked	Unchecked	Unchecked	Unchecked	Unchecked	Unchecked	Unchecked	Unchecked	Unchecked	Unchecked	Unchecked	Unchecked	Unchecked	Unchecked	Unchecked	Unchecked	Unchecked								Incomplete
285	428	No	No	No			Complete	35	Male		Unchecked	Checked	Unchecked	Unchecked	Unchecked	Unchecked	Unchecked	Unchecked	Unchecked	Unchecked	Unchecked	Unchecked	Unchecked	Unchecked	Unchecked	Unchecked	Checked	Unchecked	Unchecked	Checked	None			None		None		Complete	Non-cardiac chest pain (0)	Normal (0)	<45 (0)	1-2 risk factors (+1)	Normal (0)	1		No	Unavailable		No
286	429	No	No	No			Complete	65	Female		Checked	Unchecked	Unchecked	Unchecked	Unchecked	Unchecked	Unchecked	Unchecked	Unchecked	Unchecked	Unchecked	Unchecked	Unchecked	Unchecked	Unchecked	Unchecked	Checked	Unchecked	Unchecked	Checked	< 1 year ago		Normal	None		None		Complete	Atypical chest pain (+1)	Normal (0)	>65 (+2)	1-2 risk factors (+1)	Normal (0)	4		Yes	Unavailable		No
287	430	No	No	No	Insufficient data (one TNI, chest pain duration unclear..)		Complete				Unchecked	Unchecked	Unchecked	Unchecked	Unchecked	Unchecked	Unchecked	Unchecked	Unchecked	Unchecked	Unchecked	Unchecked	Unchecked	Unchecked	Unchecked	Unchecked	Unchecked	Unchecked	Unchecked	Unchecked								Incomplete
288	431	No	No	No			Complete	40	Male		Unchecked	Unchecked	Unchecked	Unchecked	Unchecked	Unchecked	Unchecked	Unchecked	Unchecked	Unchecked	Unchecked	Unchecked	Checked	Unchecked	Unchecked	Unchecked	Checked	Unchecked	Unchecked	Checked	>1 year ago		Unavailable	None		None		Complete	Non-cardiac chest pain (0)	Normal (0)	<45 (0)	Non known risk factors (0)	Normal (0)	0		No	Unavailable		No
289	432	Yes					Complete				Unchecked	Unchecked	Unchecked	Unchecked	Unchecked	Unchecked	Unchecked	Unchecked	Unchecked	Unchecked	Unchecked	Unchecked	Unchecked	Unchecked	Unchecked	Unchecked	Unchecked	Unchecked	Unchecked	Unchecked								Incomplete
290	166	No	No	No			Complete	61	Female	Private	Unchecked	Checked	Unchecked	Unchecked	Checked	Unchecked	Unchecked	Unchecked	Unchecked	Unchecked	Unchecked	Unchecked	Unchecked	Unchecked	Unchecked	Unchecked	Checked	Unchecked	Unchecked	Checked	>1 year ago	Lexiscan/NST	Normal	None		None		Complete	Non-cardiac chest pain (0)	Normal (0)	45 - 64 (+1)	1-2 risk factors (+1)	Normal (0)	2	4	Yes	Unavailable		No
291	167	No	No	No			Complete	51	Female	Private	Checked	Unchecked	Unchecked	Checked	Unchecked	Unchecked	Unchecked	Unchecked	Unchecked	Unchecked	Unchecked	Unchecked	Unchecked	Unchecked	Unchecked	Unchecked	Checked	Unchecked	Unchecked	Checked	None			None		None		Complete	Non-cardiac chest pain (0)	Non-specific depolarization abnormality (+1)	45 - 64 (+1)	1-2 risk factors (+1)	Normal (0)	3		No	Unavailable		No
292	168	No	No	No			Complete	72	Female	Private	Checked	Checked	Unchecked	Unchecked	Checked	Checked	Unchecked	Unchecked	Unchecked	Unchecked	Unchecked	Unchecked	Unchecked	Unchecked	Unchecked	Unchecked	Checked	Unchecked	Unchecked	Checked	None			>1 year ago	Non-obstructive	None		Complete	Non-cardiac chest pain (0)	Non-specific depolarization abnormality (+1)	>65 (+2)	>3 risk factors or hx of atherosclerotic disease (+2)	Normal (0)	4	5	Yes	Unavailable		No
293	169	No	No	No			Complete	58	Female	Private	Checked	Checked	Unchecked	Checked	Checked	Unchecked	Unchecked	Unchecked	Checked	Unchecked	Unchecked	Unchecked	Unchecked	Unchecked	Unchecked	Unchecked	Checked	Unchecked	Unchecked	Checked	>1 year ago	Lexiscan/NST	Normal	None		> 2 years ago	Normal	Incomplete	Non-cardiac chest pain (0)	Normal (0)	45 - 64 (+1)	>3 risk factors or hx of atherosclerotic disease (+2)	Normal (0)	3		Yes	Unavailable		No
294	170	No	No	No			Complete	89	Female	Medicare	Checked	Unchecked	Unchecked	Unchecked	Unchecked	Unchecked	Unchecked	Unchecked	Unchecked	Unchecked	Unchecked	Unchecked	Unchecked	Unchecked	Unchecked	Unchecked	Checked	Unchecked	Unchecked	Checked	>1 year ago	Lexiscan/NST	Normal	None		None		Complete	Non-cardiac chest pain (0)	Non-specific depolarization abnormality (+1)	>65 (+2)	1-2 risk factors (+1)	Normal (0)	4		No	Unavailable		No
295	433	No	No	No			Complete	28	Male		Checked	Checked	Unchecked	Unchecked	Unchecked	Unchecked	Unchecked	Unchecked	Unchecked	Unchecked	Unchecked	Unchecked	Unchecked	Unchecked	Unchecked	Unchecked	Checked	Unchecked	Unchecked	Checked	>1 year ago	Exercise ECG	Normal	None		None		Complete	Non-cardiac chest pain (0)	Normal (0)	<45 (0)	1-2 risk factors (+1)	Normal (0)	1		No	Unavailable		No
296	434	No	No	No			Complete	37	Male		Unchecked	Unchecked	Unchecked	Unchecked	Unchecked	Unchecked	Unchecked	Unchecked	Unchecked	Unchecked	Unchecked	Unchecked	Checked	Unchecked	Unchecked	Unchecked	Checked	Unchecked	Unchecked	Checked	None			None		None		Complete	Non-cardiac chest pain (0)	Normal (0)	<45 (0)	Non known risk factors (0)	Normal (0)	0		No	Unavailable		No
297	435	No	No	No			Complete	70	Male		Checked	Unchecked	Unchecked	Unchecked	Checked	Unchecked	Unchecked	Unchecked	Unchecked	Unchecked	Unchecked	Unchecked	Unchecked	Unchecked	Unchecked	Unchecked	Checked	Unchecked	Unchecked	Checked	>1 year ago		Unavailable	None		None		Complete	Atypical chest pain (+1)	Normal (0)	>65 (+2)	1-2 risk factors (+1)	Normal (0)	4		Yes	Unavailable		No
298	443	No	No	No			Complete	74	Female		Checked	Checked	Unchecked	Unchecked	Unchecked	Checked	Unchecked	Unchecked	Checked	Unchecked	Unchecked	Unchecked	Unchecked	Unchecked	Checked	Unchecked	Unchecked	Unchecked	Unchecked	Checked	>1 year ago	Lexiscan/NST	Unavailable	>1 year ago	Non-obstructive	None		Complete	Atypical chest pain (+1)	Normal (0)	>65 (+2)	>3 risk factors or hx of atherosclerotic disease (+2)	Normal (0)	5		Yes	Unavailable		No
299	444	No	No	No			Complete	78	Female		Checked	Checked	Unchecked	Unchecked	Unchecked	Checked	Unchecked	Unchecked	Checked	Unchecked	Unchecked	Unchecked	Unchecked	Unchecked	Unchecked	Unchecked	Checked	Unchecked	Unchecked	Checked	None			None		None		Complete	Non-cardiac chest pain (0)	Normal (0)	>65 (+2)	>3 risk factors or hx of atherosclerotic disease (+2)	Normal (0)	4	4	Yes	Unavailable		No
300	445	No	No	No			Complete	70	Female		Unchecked	Unchecked	Unchecked	Unchecked	Unchecked	Unchecked	Unchecked	Unchecked	Unchecked	Unchecked	Unchecked	Unchecked	Checked	Unchecked	Unchecked	Unchecked	Checked	Unchecked	Unchecked	Checked	None			None		None		Complete	Non-cardiac chest pain (0)	Normal (0)	>65 (+2)	Non known risk factors (0)	Normal (0)	2		Yes	Unavailable		No
301	446	No	No	No			Complete	82	Female		Checked	Unchecked	Unchecked	Unchecked	Unchecked	Unchecked	Unchecked	Unchecked	Unchecked	Unchecked	Unchecked	Unchecked	Unchecked	Unchecked	Unchecked	Unchecked	Checked	Unchecked	Unchecked	Checked	>1 year ago	Exercise nuclear	Normal	>1 year ago	Non-obstructive	None		Complete	Non-cardiac chest pain (0)	Normal (0)	>65 (+2)	1-2 risk factors (+1)	Normal (0)	3		No	Unavailable		No
302	449	No	No	No			Complete	45	Female		Unchecked	Unchecked	Unchecked	Checked	Unchecked	Unchecked	Unchecked	Unchecked	Unchecked	Unchecked	Unchecked	Unchecked	Unchecked	Unchecked	Unchecked	Unchecked	Checked	Unchecked	Unchecked	Checked	None			None		None		Complete	Non-cardiac chest pain (0)	Normal (0)	45 - 64 (+1)	1-2 risk factors (+1)	Normal (0)	2		No	Unavailable		No
303	450	No	No	No	Insufficient data (one TNI, chest pain duration unclear..)		Complete				Unchecked	Unchecked	Unchecked	Unchecked	Unchecked	Unchecked	Unchecked	Unchecked	Unchecked	Unchecked	Unchecked	Unchecked	Unchecked	Unchecked	Unchecked	Unchecked	Unchecked	Unchecked	Unchecked	Unchecked								Incomplete
304	451	No	No	No			Complete	64	Male		Checked	Checked	Unchecked	Unchecked	Unchecked	Checked	Unchecked	Unchecked	Unchecked	Unchecked	Unchecked	Unchecked	Unchecked	Unchecked	Checked	Unchecked	Unchecked	Unchecked	Unchecked	Checked	< 1 year ago	Lexiscan/NST	Normal	< 1 year ago	Non-obstructive	None		Complete	Atypical chest pain (+1)	Normal (0)	45 - 64 (+1)	>3 risk factors or hx of atherosclerotic disease (+2)	Normal (0)	4		No	Unavailable		No
305	452	No	No	No	Insufficient data (one TNI, chest pain duration unclear..)		Complete				Unchecked	Unchecked	Unchecked	Unchecked	Unchecked	Unchecked	Unchecked	Unchecked	Unchecked	Unchecked	Unchecked	Unchecked	Unchecked	Unchecked	Unchecked	Unchecked	Unchecked	Unchecked	Unchecked	Unchecked								Incomplete
306	453	No	No	No	Insufficient data (one TNI, chest pain duration unclear..)		Complete				Unchecked	Unchecked	Unchecked	Unchecked	Unchecked	Unchecked	Unchecked	Unchecked	Unchecked	Unchecked	Unchecked	Unchecked	Unchecked	Unchecked	Unchecked	Unchecked	Unchecked	Unchecked	Unchecked	Unchecked								Incomplete
307	454	No	No	No			Complete	53	Female		Unchecked	Unchecked	Unchecked	Checked	Unchecked	Unchecked	Unchecked	Unchecked	Unchecked	Unchecked	Unchecked	Unchecked	Unchecked	Unchecked	Unchecked	Unchecked	Checked	Unchecked	Unchecked	Checked	None			None		None		Complete	Non-cardiac chest pain (0)	Normal (0)	45 - 64 (+1)	1-2 risk factors (+1)	Normal (0)	2		No	Unavailable		No
308	459	Yes					Complete				Unchecked	Unchecked	Unchecked	Unchecked	Unchecked	Unchecked	Unchecked	Unchecked	Unchecked	Unchecked	Unchecked	Unchecked	Unchecked	Unchecked	Unchecked	Unchecked	Unchecked	Unchecked	Unchecked	Unchecked								Incomplete
309	460	No	No	No	Insufficient data (one TNI, chest pain duration unclear..)		Complete				Unchecked	Unchecked	Unchecked	Unchecked	Unchecked	Unchecked	Unchecked	Unchecked	Unchecked	Unchecked	Unchecked	Unchecked	Unchecked	Unchecked	Unchecked	Unchecked	Unchecked	Unchecked	Unchecked	Unchecked								Incomplete
310	461	No	No	No			Complete	78	Female		Checked	Checked	Checked	Unchecked	Unchecked	Unchecked	Unchecked	Unchecked	Unchecked	Unchecked	Unchecked	Unchecked	Unchecked	Unchecked	Unchecked	Unchecked	Checked	Unchecked	Unchecked	Checked	< 1 year ago	Lexiscan/NST	Unavailable	>1 year ago	Non-obstructive	None		Complete	Atypical chest pain (+1)	Normal (0)	>65 (+2)	>3 risk factors or hx of atherosclerotic disease (+2)	Normal (0)	5		Yes	Unavailable		No
311	462	No	No	No			Complete	57	Male		Checked	Checked	Unchecked	Unchecked	Unchecked	Unchecked	Unchecked	Unchecked	Unchecked	Unchecked	Unchecked	Unchecked	Unchecked	Unchecked	Unchecked	Unchecked	Checked	Unchecked	Unchecked	Checked	None			None		None		Complete	Atypical chest pain (+1)	Non-specific depolarization abnormality (+1)	45 - 64 (+1)	1-2 risk factors (+1)	Normal (0)	4		Yes	Unavailable		No
312	463	No	No	No			Complete	26	Male		Unchecked	Unchecked	Unchecked	Unchecked	Unchecked	Unchecked	Unchecked	Unchecked	Unchecked	Unchecked	Unchecked	Unchecked	Checked	Unchecked	Unchecked	Unchecked	Checked	Unchecked	Unchecked	Checked	None			None		None		Complete	Non-cardiac chest pain (0)	Normal (0)	<45 (0)	Non known risk factors (0)	Normal (0)	0		No	Unavailable		No
313	171	No	No	No			Complete	50	Male	Private	Checked	Checked	Unchecked	Checked	Unchecked	Checked	Checked	Unchecked	Unchecked	Checked	Unchecked	Unchecked	Unchecked	Unchecked	Unchecked	Unchecked	Checked	Unchecked	Unchecked	Checked	< 1 year ago	Lexiscan/NST	Normal	None		None		Complete	Non-cardiac chest pain (0)	Non-specific depolarization abnormality (+1)	45 - 64 (+1)	>3 risk factors or hx of atherosclerotic disease (+2)	Normal (0)	4	6	No	Unavailable		No
314	172	No	No	No			Complete	63	Male	Private	Checked	Checked	Unchecked	Unchecked	Unchecked	Checked	Checked	Unchecked	Unchecked	Unchecked	Unchecked	Unchecked	Checked	Unchecked	Unchecked	Unchecked	Checked	Unchecked	Unchecked	Checked	>1 year ago	Lexiscan/NST	Mildly abnormal	None		None		Complete	Atypical chest pain (+1)	Non-specific depolarization abnormality (+1)	45 - 64 (+1)	>3 risk factors or hx of atherosclerotic disease (+2)	Normal (0)	5		Yes	Unavailable		No
315	173	No	No	No			Complete	55	Male	Private	Checked	Checked	Unchecked	Checked	Checked	Checked	Checked	Unchecked	Unchecked	Unchecked	Unchecked	Unchecked	Unchecked	Unchecked	Checked	Unchecked	Unchecked	Unchecked	Unchecked	Checked	>1 year ago	Lexiscan/NST	Normal	< 1 year ago	Obstructive - did NOT receive stents	None		Complete	Non-cardiac chest pain (0)	Normal (0)	45 - 64 (+1)	>3 risk factors or hx of atherosclerotic disease (+2)	Normal (0)	5		Yes	Unavailable		No
316	174	No	No	No			Complete	31	Male	Private	Unchecked	Unchecked	Unchecked	Unchecked	Unchecked	Unchecked	Unchecked	Unchecked	Unchecked	Unchecked	Unchecked	Unchecked	Checked	Unchecked	Unchecked	Unchecked	Checked	Unchecked	Unchecked	Checked	None			None		None		Complete	Non-cardiac chest pain (0)	Normal (0)	<45 (0)	Non known risk factors (0)	Normal (0)	1		No	Unavailable		No
317	175	No	No	No			Complete	28	Male	Private	Unchecked	Checked	Unchecked	Checked	Unchecked	Unchecked	Unchecked	Unchecked	Unchecked	Unchecked	Unchecked	Unchecked	Unchecked	Unchecked	Unchecked	Unchecked	Checked	Unchecked	Unchecked	Checked	None			None		None		Complete	Non-cardiac chest pain (0)	Normal (0)	<45 (0)	1-2 risk factors (+1)	Normal (0)	1		No	Unavailable		No
318	176	No	No	No			Complete	22	Male	Private	Unchecked	Unchecked	Unchecked	Checked	Unchecked	Unchecked	Unchecked	Unchecked	Unchecked	Unchecked	Unchecked	Unchecked	Unchecked	Unchecked	Unchecked	Unchecked	Checked	Unchecked	Unchecked	Checked	None			None		None		Complete	Non-cardiac chest pain (0)	Non-specific depolarization abnormality (+1)	<45 (0)	1-2 risk factors (+1)	Normal (0)	2		No	Unavailable		No
319	177	No	No	No			Complete	33	Female	Self-pay/HMH compassionate/Charity	Unchecked	Unchecked	Unchecked	Unchecked	Unchecked	Unchecked	Unchecked	Unchecked	Unchecked	Unchecked	Unchecked	Unchecked	Checked	Unchecked	Unchecked	Unchecked	Checked	Unchecked	Unchecked	Checked	None			None		None		Complete	Non-cardiac chest pain (0)	Normal (0)	<45 (0)	Non known risk factors (0)	Normal (0)	0		No	Unavailable		No
320	178	No	No	No			Complete	61	Female	Private	Unchecked	Unchecked	Unchecked	Unchecked	Unchecked	Unchecked	Unchecked	Unchecked	Unchecked	Unchecked	Unchecked	Unchecked	Checked	Unchecked	Unchecked	Unchecked	Checked	Unchecked	Unchecked	Checked	None			None		None		Complete	Non-cardiac chest pain (0)	Non-specific depolarization abnormality (+1)	45 - 64 (+1)	Non known risk factors (0)	Normal (0)	2		No	Unavailable		No
321	179	No	No	No			Complete	41	Female	Private	Unchecked	Unchecked	Checked	Checked	Checked	Unchecked	Unchecked	Unchecked	Unchecked	Unchecked	Unchecked	Unchecked	Unchecked	Unchecked	Unchecked	Unchecked	Checked	Unchecked	Unchecked	Checked	< 1 year ago	Exercise nuclear	Moderate-severe abnormal	None		None		Complete	Cardiac chest pain (+2)	Significant ST deviation (+2)	<45 (0)	>3 risk factors or hx of atherosclerotic disease (+2)	Normal (0)	6		Yes	Unavailable		Yes
322	180				Other	outpatient AICD	Complete				Unchecked	Unchecked	Unchecked	Unchecked	Unchecked	Unchecked	Unchecked	Unchecked	Unchecked	Unchecked	Unchecked	Unchecked	Unchecked	Unchecked	Unchecked	Unchecked	Unchecked	Unchecked	Unchecked	Unchecked								Incomplete
323	181				Other	came for outpatient CCTA	Complete				Unchecked	Unchecked	Unchecked	Unchecked	Unchecked	Unchecked	Unchecked	Unchecked	Unchecked	Unchecked	Unchecked	Unchecked	Unchecked	Unchecked	Unchecked	Unchecked	Unchecked	Unchecked	Unchecked	Unchecked								Incomplete
324	182				Insufficient data (one TNI, chest pain duration unclear..)		Complete				Unchecked	Unchecked	Unchecked	Unchecked	Unchecked	Unchecked	Unchecked	Unchecked	Unchecked	Unchecked	Unchecked	Unchecked	Unchecked	Unchecked	Unchecked	Unchecked	Unchecked	Unchecked	Unchecked	Unchecked								Incomplete
325	183				Scheduled for LHC		Complete				Unchecked	Unchecked	Unchecked	Unchecked	Unchecked	Unchecked	Unchecked	Unchecked	Unchecked	Unchecked	Unchecked	Unchecked	Unchecked	Unchecked	Unchecked	Unchecked	Unchecked	Unchecked	Unchecked	Unchecked								Incomplete
326	184	No	No	No			Complete	40	Male	Private	Checked	Unchecked	Unchecked	Checked	Checked	Unchecked	Unchecked	Unchecked	Unchecked	Unchecked	Unchecked	Unchecked	Unchecked	Unchecked	Unchecked	Unchecked	Checked	Unchecked	Unchecked	Checked	None			None		None		Complete	Non-cardiac chest pain (0)	Non-specific depolarization abnormality (+1)	<45 (0)	>3 risk factors or hx of atherosclerotic disease (+2)	Normal (0)	3		No	Unavailable		No
327	185	No	No	No			Complete	52	Male	Private	Unchecked	Unchecked	Unchecked	Unchecked	Checked	Unchecked	Unchecked	Unchecked	Unchecked	Unchecked	Unchecked	Unchecked	Unchecked	Unchecked	Unchecked	Unchecked	Checked	Unchecked	Unchecked	Checked	None			None		None		Complete	Non-cardiac chest pain (0)	Non-specific depolarization abnormality (+1)	45 - 64 (+1)	1-2 risk factors (+1)	Normal (0)	3		No	Unavailable		No
328	465	No	No	No			Complete	62	Male		Unchecked	Unchecked	Unchecked	Unchecked	Unchecked	Unchecked	Unchecked	Unchecked	Unchecked	Unchecked	Unchecked	Unchecked	Checked	Unchecked	Unchecked	Unchecked	Checked	Unchecked	Unchecked	Checked	None			None		None		Complete	Atypical chest pain (+1)	Non-specific depolarization abnormality (+1)	45 - 64 (+1)	Non known risk factors (0)	Normal (0)	3	4	No	Unavailable		No
329	466	No	No	No	Insufficient data (one TNI, chest pain duration unclear..)		Complete				Unchecked	Unchecked	Unchecked	Unchecked	Unchecked	Unchecked	Unchecked	Unchecked	Unchecked	Unchecked	Unchecked	Unchecked	Unchecked	Unchecked	Unchecked	Unchecked	Unchecked	Unchecked	Unchecked	Unchecked								Incomplete
330	467	No	No	No			Complete	65	Female		Checked	Checked	Unchecked	Unchecked	Unchecked	Unchecked	Checked	Unchecked	Unchecked	Unchecked	Unchecked	Unchecked	Unchecked	Unchecked	Checked	Unchecked	Unchecked	Unchecked	Unchecked	Checked	None			< 1 year ago	Non-obstructive	None		Complete	Non-cardiac chest pain (0)	Normal (0)	>65 (+2)	>3 risk factors or hx of atherosclerotic disease (+2)	Normal (0)	4		No	Unavailable		No
331	468	No	No	No			Complete	24	Female		Unchecked	Unchecked	Unchecked	Unchecked	Unchecked	Unchecked	Unchecked	Unchecked	Unchecked	Unchecked	Unchecked	Unchecked	Checked	Unchecked	Unchecked	Unchecked	Checked	Unchecked	Unchecked	Checked	None			None		None		Complete	Non-cardiac chest pain (0)	Normal (0)	<45 (0)	Non known risk factors (0)	Normal (0)	0		No	Unavailable		No
332	470	No	No	No			Complete	42	Female		Unchecked	Unchecked	Unchecked	Unchecked	Unchecked	Unchecked	Unchecked	Unchecked	Unchecked	Unchecked	Unchecked	Unchecked	Checked	Unchecked	Unchecked	Unchecked	Checked	Unchecked	Unchecked	Checked	None			None		None		Complete	Atypical chest pain (+1)	Normal (0)	<45 (0)	Non known risk factors (0)	Normal (0)	1		No	Unavailable		No
333	471	No	No	No			Complete	48	Female		Checked	Unchecked	Unchecked	Unchecked	Unchecked	Unchecked	Unchecked	Unchecked	Unchecked	Unchecked	Unchecked	Unchecked	Unchecked	Unchecked	Unchecked	Unchecked	Checked	Unchecked	Unchecked	Checked	>1 year ago	Lexiscan/NST	Normal	None		None		Complete	Non-cardiac chest pain (0)	Normal (0)	45 - 64 (+1)	1-2 risk factors (+1)	Normal (0)	2		No	Unavailable		No
334	472	No	No	No			Complete	46	Male		Unchecked	Unchecked	Unchecked	Unchecked	Unchecked	Unchecked	Unchecked	Unchecked	Unchecked	Unchecked	Unchecked	Unchecked	Checked	Unchecked	Unchecked	Unchecked	Checked	Unchecked	Unchecked	Checked	None			None		None		Complete	Non-cardiac chest pain (0)	Normal (0)	45 - 64 (+1)	Non known risk factors (0)	Normal (0)	1	3	No	Unavailable		No
335	473	No	No	No			Complete	63	Male		Checked	Unchecked	Unchecked	Unchecked	Unchecked	Unchecked	Unchecked	Unchecked	Unchecked	Unchecked	Unchecked	Unchecked	Unchecked	Unchecked	Unchecked	Unchecked	Checked	Unchecked	Unchecked	Checked	>1 year ago	Exercise nuclear	Unavailable	None		None		Complete	Non-cardiac chest pain (0)	Normal (0)	45 - 64 (+1)	1-2 risk factors (+1)	Normal (0)	2	2	No	Unavailable		No
336	474	No	No	No			Complete	54	Male		Unchecked	Checked	Unchecked	Unchecked	Unchecked	Checked	Checked	Unchecked	Unchecked	Unchecked	Unchecked	Unchecked	Unchecked	Unchecked	Checked	Unchecked	Unchecked	Unchecked	Unchecked	Checked	>1 year ago		Unavailable	< 1 year ago	Obstructive - received stents	None		Complete	Cardiac chest pain (+2)	Non-specific depolarization abnormality (+1)	45 - 64 (+1)	>3 risk factors or hx of atherosclerotic disease (+2)	Normal (0)	6		Yes	Unavailable		No
337	475	No	No	No	Insufficient data (one TNI, chest pain duration unclear..)		Complete				Unchecked	Unchecked	Unchecked	Unchecked	Unchecked	Unchecked	Unchecked	Unchecked	Unchecked	Unchecked	Unchecked	Unchecked	Unchecked	Unchecked	Unchecked	Unchecked	Unchecked	Unchecked	Unchecked	Unchecked								Incomplete
338	476	No	No	No	Insufficient data (one TNI, chest pain duration unclear..)		Complete				Unchecked	Unchecked	Unchecked	Unchecked	Unchecked	Unchecked	Unchecked	Unchecked	Unchecked	Unchecked	Unchecked	Unchecked	Unchecked	Unchecked	Unchecked	Unchecked	Unchecked	Unchecked	Unchecked	Unchecked								Incomplete
339	477	No	No	No			Complete	61	Male		Checked	Checked	Checked	Checked	Unchecked	Unchecked	Unchecked	Unchecked	Checked	Unchecked	Unchecked	Unchecked	Unchecked	Unchecked	Unchecked	Unchecked	Checked	Unchecked	Unchecked	Checked	None			None		None		Complete	Non-cardiac chest pain (0)	Normal (0)	45 - 64 (+1)	>3 risk factors or hx of atherosclerotic disease (+2)	Normal (0)	3		Yes	Unavailable		No
340	478	No	No	No			Complete	53	Female		Unchecked	Unchecked	Unchecked	Checked	Unchecked	Unchecked	Unchecked	Unchecked	Unchecked	Unchecked	Unchecked	Unchecked	Unchecked	Unchecked	Unchecked	Unchecked	Checked	Unchecked	Unchecked	Checked	>1 year ago	Exercise echo	Normal	None		None		Complete	Atypical chest pain (+1)	Normal (0)	45 - 64 (+1)	Non known risk factors (0)	Normal (0)	2		No	Unavailable		No
341	479	No	No	No			Complete	66	Male		Unchecked	Checked	Unchecked	Unchecked	Unchecked	Checked	Unchecked	Unchecked	Unchecked	Unchecked	Unchecked	Unchecked	Unchecked	Unchecked	Checked	Unchecked	Unchecked	Unchecked	Unchecked	Checked	>1 year ago	Dobutamine stress echo	Normal	>1 year ago	Non-obstructive	None		Complete	Atypical chest pain (+1)	Normal (0)	>65 (+2)	>3 risk factors or hx of atherosclerotic disease (+2)	Normal (0)	5		Yes	Unavailable		No
342	485	No	No	No			Complete	64	Male		Checked	Checked	Unchecked	Unchecked	Checked	Checked	Unchecked	Unchecked	Unchecked	Unchecked	Unchecked	Unchecked	Unchecked	Unchecked	Checked	Unchecked	Unchecked	Unchecked	Unchecked	Checked	>1 year ago	Exercise nuclear	Unavailable	>1 year ago	Obstructive - received stents	>1 year but < 2 years	Obstructive CAD	Complete	Atypical chest pain (+1)	Normal (0)	45 - 64 (+1)	>3 risk factors or hx of atherosclerotic disease (+2)	Normal (0)	4	5	Yes	Unavailable		No
343	486	No	No	No			Complete	44	Female		Checked	Checked	Checked	Unchecked	Unchecked	Unchecked	Unchecked	Unchecked	Checked	Unchecked	Unchecked	Unchecked	Unchecked	Unchecked	Unchecked	Unchecked	Checked	Unchecked	Unchecked	Checked	< 1 year ago	Exercise ECG	Normal	None		None		Complete	Atypical chest pain (+1)	Normal (0)	<45 (0)	>3 risk factors or hx of atherosclerotic disease (+2)	Normal (0)	3	3	No	Unavailable		No
344	487	No	No	No			Complete	35	Male		Unchecked	Unchecked	Unchecked	Unchecked	Unchecked	Unchecked	Unchecked	Unchecked	Unchecked	Unchecked	Unchecked	Unchecked	Checked	Unchecked	Unchecked	Unchecked	Checked	Unchecked	Unchecked	Checked	None			None		None		Complete	Non-cardiac chest pain (0)	Normal (0)	<45 (0)	Non known risk factors (0)	Normal (0)	0		No	Unavailable		No
345	488	No	No	No			Complete	60	Female		Checked	Unchecked	Unchecked	Unchecked	Unchecked	Unchecked	Unchecked	Unchecked	Unchecked	Unchecked	Unchecked	Unchecked	Unchecked	Unchecked	Unchecked	Unchecked	Checked	Unchecked	Unchecked	Checked	< 1 year ago	Exercise ECG	Mildly abnormal	None		None		Complete	Atypical chest pain (+1)	Normal (0)	45 - 64 (+1)	1-2 risk factors (+1)	Normal (0)	3		Yes	Unavailable		No
346	489	No	No	No			Complete	36	Female		Unchecked	Unchecked	Unchecked	Checked	Unchecked	Unchecked	Unchecked	Unchecked	Unchecked	Unchecked	Unchecked	Unchecked	Unchecked	Unchecked	Unchecked	Unchecked	Checked	Unchecked	Unchecked	Checked	None			None		None		Complete	Non-cardiac chest pain (0)	Normal (0)	<45 (0)	1-2 risk factors (+1)	Normal (0)	1		No	Unavailable		No
347	490	No	No	No			Complete	57	Female		Unchecked	Unchecked	Unchecked	Unchecked	Unchecked	Unchecked	Unchecked	Unchecked	Unchecked	Unchecked	Unchecked	Unchecked	Checked	Unchecked	Unchecked	Unchecked	Checked	Unchecked	Unchecked	Checked	None			None		None		Complete	Atypical chest pain (+1)	Non-specific depolarization abnormality (+1)	45 - 64 (+1)	Non known risk factors (0)	Normal (0)	3		Yes	Unavailable		No
348	491	No	No	No			Complete	76	Female		Checked	Unchecked	Unchecked	Unchecked	Unchecked	Unchecked	Unchecked	Unchecked	Unchecked	Unchecked	Unchecked	Unchecked	Unchecked	Unchecked	Unchecked	Unchecked	Checked	Unchecked	Unchecked	Checked	>1 year ago		Unavailable	None		None		Complete	Atypical chest pain (+1)	Normal (0)	>65 (+2)	1-2 risk factors (+1)	Normal (0)	4	4	Yes	Unavailable		No
349	492	No	No	No			Complete	35	Female		Unchecked	Unchecked	Unchecked	Unchecked	Unchecked	Unchecked	Unchecked	Unchecked	Unchecked	Unchecked	Unchecked	Unchecked	Checked	Unchecked	Unchecked	Unchecked	Checked	Unchecked	Unchecked	Checked	None			None		None		Complete	Non-cardiac chest pain (0)	Normal (0)	<45 (0)	Non known risk factors (0)	Normal (0)	0		No	Unavailable		No
350	493	No	No	No			Complete	57	Male		Checked	Checked	Checked	Checked	Unchecked	Checked	Checked	Unchecked	Unchecked	Unchecked	Unchecked	Unchecked	Unchecked	Unchecked	Checked	Unchecked	Unchecked	Unchecked	Unchecked	Checked	None			< 1 year ago	Obstructive - received stents	None		Complete	Cardiac chest pain (+2)	Normal (0)	45 - 64 (+1)	>3 risk factors or hx of atherosclerotic disease (+2)	Normal (0)	5		Yes	Unavailable		No
351	494	No	No	No			Complete	50	Male		Unchecked	Unchecked	Unchecked	Unchecked	Unchecked	Unchecked	Unchecked	Unchecked	Unchecked	Unchecked	Unchecked	Unchecked	Checked	Unchecked	Unchecked	Unchecked	Checked	Unchecked	Unchecked	Checked	None			None		None		Complete	Non-cardiac chest pain (0)	Normal (0)	45 - 64 (+1)	Non known risk factors (0)	Normal (0)	1		No	Unavailable		No
352	495	No	No	No			Complete	45	Male		Checked	Checked	Unchecked	Unchecked	Checked	Checked	Checked	Unchecked	Unchecked	Unchecked	Unchecked	Unchecked	Unchecked	Unchecked	Checked	Unchecked	Unchecked	Unchecked	Unchecked	Checked	None			< 1 year ago	Obstructive - received stents	None		Complete	Non-cardiac chest pain (0)	Normal (0)	45 - 64 (+1)	>3 risk factors or hx of atherosclerotic disease (+2)	Normal (0)	3	5	Yes	Unavailable		No
353	186	No	No	No			Complete	56	Male	Private	Checked	Unchecked	Unchecked	Unchecked	Checked	Unchecked	Unchecked	Checked	Unchecked	Unchecked	Unchecked	Unchecked	Unchecked	Unchecked	Unchecked	Unchecked	Checked	Unchecked	Unchecked	Checked	< 1 year ago	Exercise nuclear	Normal	None		None		Complete	Non-cardiac chest pain (0)	Normal (0)	45 - 64 (+1)	>3 risk factors or hx of atherosclerotic disease (+2)	Normal (0)	3		Yes	Unavailable		No
354	187	No	No	No			Complete	69	Male	Medicare	Unchecked	Unchecked	Unchecked	Unchecked	Unchecked	Unchecked	Unchecked	Unchecked	Unchecked	Unchecked	Unchecked	Unchecked	Checked	Unchecked	Unchecked	Unchecked	Checked	Unchecked	Unchecked	Checked	None			None		None		Complete	Non-cardiac chest pain (0)	Normal (0)	>65 (+2)	Non known risk factors (0)	Normal (0)	2		No	Unavailable		No
355	188	No	No	No			Complete	39	Female	Private	Unchecked	Unchecked	Unchecked	Checked	Checked	Unchecked	Unchecked	Unchecked	Unchecked	Unchecked	Unchecked	Unchecked	Unchecked	Unchecked	Unchecked	Unchecked	Checked	Unchecked	Unchecked	Checked	None			None		None		Complete	Non-cardiac chest pain (0)	Non-specific depolarization abnormality (+1)	<45 (0)	1-2 risk factors (+1)	Normal (0)	2		No	Unavailable		No
356	189	No	No	No			Complete	28	Male	Private	Checked	Checked	Unchecked	Unchecked	Unchecked	Unchecked	Unchecked	Unchecked	Unchecked	Unchecked	Unchecked	Unchecked	Unchecked	Unchecked	Unchecked	Unchecked	Checked	Unchecked	Unchecked	Checked	< 1 year ago	Exercise nuclear	Normal	None		None		Complete	Non-cardiac chest pain (0)	Non-specific depolarization abnormality (+1)	<45 (0)	1-2 risk factors (+1)	Normal (0)	2		No	Unavailable		No
357	190				Scheduled for LHC		Complete				Unchecked	Unchecked	Unchecked	Unchecked	Unchecked	Unchecked	Unchecked	Unchecked	Unchecked	Unchecked	Unchecked	Unchecked	Unchecked	Unchecked	Unchecked	Unchecked	Unchecked	Unchecked	Unchecked	Unchecked								Incomplete
358	191				Other	came for outpatient CCTA	Complete				Unchecked	Unchecked	Unchecked	Unchecked	Unchecked	Unchecked	Unchecked	Unchecked	Unchecked	Unchecked	Unchecked	Unchecked	Unchecked	Unchecked	Unchecked	Unchecked	Unchecked	Unchecked	Unchecked	Unchecked								Incomplete
359	192				Scheduled for LHC		Complete				Unchecked	Unchecked	Unchecked	Unchecked	Unchecked	Unchecked	Unchecked	Unchecked	Unchecked	Unchecked	Unchecked	Unchecked	Unchecked	Unchecked	Unchecked	Unchecked	Unchecked	Unchecked	Unchecked	Unchecked								Incomplete
360	193				Scheduled for LHC		Complete				Unchecked	Unchecked	Unchecked	Unchecked	Unchecked	Unchecked	Unchecked	Unchecked	Unchecked	Unchecked	Unchecked	Unchecked	Unchecked	Unchecked	Unchecked	Unchecked	Unchecked	Unchecked	Unchecked	Unchecked								Incomplete
361	194				Other	outpatient stress test	Complete				Unchecked	Unchecked	Unchecked	Unchecked	Unchecked	Unchecked	Unchecked	Unchecked	Unchecked	Unchecked	Unchecked	Unchecked	Unchecked	Unchecked	Unchecked	Unchecked	Unchecked	Unchecked	Unchecked	Unchecked								Incomplete
362	195				Other	came for outpatient CCTA	Complete				Unchecked	Unchecked	Unchecked	Unchecked	Unchecked	Unchecked	Unchecked	Unchecked	Unchecked	Unchecked	Unchecked	Unchecked	Unchecked	Unchecked	Unchecked	Unchecked	Unchecked	Unchecked	Unchecked	Unchecked								Incomplete
363	196	No	No	No			Complete	75	Male	Medicaid	Checked	Checked	Unchecked	Checked	Unchecked	Checked	Checked	Unchecked	Unchecked	Unchecked	Unchecked	Unchecked	Unchecked	Unchecked	Checked	Unchecked	Unchecked	Unchecked	Unchecked	Checked	None			>1 year ago	Non-obstructive	None		Complete	Non-cardiac chest pain (0)	Non-specific depolarization abnormality (+1)	>65 (+2)	>3 risk factors or hx of atherosclerotic disease (+2)	Normal (0)	5	5	No	Unavailable		No
364	197	No	No	No			Complete	54	Male	Private	Checked	Unchecked	Checked	Checked	Unchecked	Unchecked	Unchecked	Unchecked	Unchecked	Unchecked	Unchecked	Unchecked	Unchecked	Unchecked	Unchecked	Unchecked	Checked	Unchecked	Unchecked	Checked	None			>1 year ago	Non-obstructive	None		Complete	Non-cardiac chest pain (0)	Non-specific depolarization abnormality (+1)	45 - 64 (+1)	>3 risk factors or hx of atherosclerotic disease (+2)	Normal (0)	4		Yes	Unavailable		No
365	198	No	No	No			Complete	35	Female	Private	Unchecked	Unchecked	Unchecked	Unchecked	Unchecked	Unchecked	Unchecked	Unchecked	Unchecked	Unchecked	Unchecked	Unchecked	Checked	Unchecked	Unchecked	Unchecked	Checked	Unchecked	Unchecked	Checked	None			None		None		Complete	Non-cardiac chest pain (0)	Normal (0)	<45 (0)	Non known risk factors (0)	Normal (0)	0		No	Unavailable		No
366	199	No	No	No			Complete	26	Female	Medicaid	Unchecked	Unchecked	Unchecked	Checked	Unchecked	Unchecked	Unchecked	Unchecked	Unchecked	Unchecked	Unchecked	Unchecked	Unchecked	Unchecked	Unchecked	Unchecked	Checked	Unchecked	Unchecked	Checked	None			None		None		Complete	Non-cardiac chest pain (0)	Normal (0)	<45 (0)	Non known risk factors (0)	Normal (0)	0		No	Unavailable		No
367	200	No	No	No	Insufficient data (one TNI, chest pain duration unclear..)		Complete				Unchecked	Unchecked	Unchecked	Unchecked	Unchecked	Unchecked	Unchecked	Unchecked	Unchecked	Unchecked	Unchecked	Unchecked	Unchecked	Unchecked	Unchecked	Unchecked	Unchecked	Unchecked	Unchecked	Unchecked								Incomplete
368	201	No	No	No			Complete	69	Female	Medicare	Checked	Checked	Unchecked	Checked	Unchecked	Unchecked	Unchecked	Unchecked	Unchecked	Unchecked	Unchecked	Unchecked	Unchecked	Unchecked	Unchecked	Unchecked	Checked	Checked	Unchecked	Unchecked	>1 year ago	Exercise nuclear	Normal	None		None		Complete	Non-cardiac chest pain (0)	Non-specific depolarization abnormality (+1)	>65 (+2)	>3 risk factors or hx of atherosclerotic disease (+2)	Normal (0)	3		Yes	Unavailable		No
369	202	No	No	No			Complete	75	Male	Medicare	Checked	Unchecked	Unchecked	Unchecked	Unchecked	Unchecked	Unchecked	Unchecked	Unchecked	Unchecked	Unchecked	Unchecked	Unchecked	Unchecked	Unchecked	Unchecked	Checked	Unchecked	Unchecked	Checked	None			None		None		Complete	Non-cardiac chest pain (0)	Non-specific depolarization abnormality (+1)	>65 (+2)	1-2 risk factors (+1)	Normal (0)	4		No	Unavailable		No
370	203	No	No	No			Complete	54	Male	Private	Checked	Checked	Unchecked	Unchecked	Checked	Checked	Unchecked	Unchecked	Unchecked	Unchecked	Unchecked	Unchecked	Unchecked	Unchecked	Unchecked	Unchecked	Checked	Checked	Unchecked	Unchecked	None			None		> 2 years ago	Inconclusive	Complete	Non-cardiac chest pain (0)	Non-specific depolarization abnormality (+1)	45 - 64 (+1)	>3 risk factors or hx of atherosclerotic disease (+2)	Normal (0)	4		Yes	Unavailable		No
371	501	No	No	Yes			Unverified				Unchecked	Unchecked	Unchecked	Unchecked	Unchecked	Unchecked	Unchecked	Unchecked	Unchecked	Unchecked	Unchecked	Unchecked	Unchecked	Unchecked	Unchecked	Unchecked	Unchecked	Unchecked	Unchecked	Unchecked								Incomplete
372	502				Insufficient data (one TNI, chest pain duration unclear..)		Complete				Unchecked	Unchecked	Unchecked	Unchecked	Unchecked	Unchecked	Unchecked	Unchecked	Unchecked	Unchecked	Unchecked	Unchecked	Unchecked	Unchecked	Unchecked	Unchecked	Unchecked	Unchecked	Unchecked	Unchecked								Incomplete
373	503	No	No	No			Complete	59	Female		Unchecked	Unchecked	Unchecked	Unchecked	Unchecked	Unchecked	Unchecked	Unchecked	Checked	Unchecked	Unchecked	Unchecked	Unchecked	Unchecked	Unchecked	Unchecked	Checked	Unchecked	Unchecked	Checked	None			None		None		Complete	Non-cardiac chest pain (0)	Normal (0)	45 - 64 (+1)	>3 risk factors or hx of atherosclerotic disease (+2)	Normal (0)	3	2	Yes	Unavailable		No
374	504	No	No	No			Complete	56	Female		Checked	Checked	Unchecked	Unchecked	Unchecked	Unchecked	Unchecked	Unchecked	Unchecked	Unchecked	Unchecked	Unchecked	Unchecked	Unchecked	Unchecked	Unchecked	Checked	Checked	Unchecked	Unchecked	None			None		None		Complete	Non-cardiac chest pain (0)	Normal (0)	45 - 64 (+1)	>3 risk factors or hx of atherosclerotic disease (+2)	Normal (0)	3		No	No		No
375	508	No	No	No			Complete	74	Female		Checked	Checked	Unchecked	Checked	Unchecked	Checked	Checked	Unchecked	Checked	Unchecked	Unchecked	Unchecked	Unchecked	Unchecked	Unchecked	Unchecked	Checked	Unchecked	Unchecked	Checked	< 1 year ago	Lexiscan/NST	Normal	>1 year ago	Non-obstructive	None		Complete	Non-cardiac chest pain (0)	Normal (0)	>65 (+2)	>3 risk factors or hx of atherosclerotic disease (+2)	Normal (0)	4		No	Unavailable		No
376	509	No	No	No			Complete	29	Male		Unchecked	Unchecked	Unchecked	Checked	Unchecked	Unchecked	Unchecked	Unchecked	Unchecked	Unchecked	Unchecked	Unchecked	Unchecked	Unchecked	Unchecked	Unchecked	Checked	Unchecked	Unchecked	Checked	None			None		None		Complete	Non-cardiac chest pain (0)	Normal (0)	<45 (0)	1-2 risk factors (+1)	Normal (0)	1		No	Unavailable		No
377	510	No	No	No			Complete	69	Female		Checked	Checked	Unchecked	Unchecked	Unchecked	Unchecked	Unchecked	Unchecked	Unchecked	Unchecked	Unchecked	Unchecked	Unchecked	Unchecked	Unchecked	Unchecked	Checked	Checked	Unchecked	Unchecked	None			None		None		Complete	Non-cardiac chest pain (0)	Normal (0)	>65 (+2)	>3 risk factors or hx of atherosclerotic disease (+2)	Normal (0)	4		Yes	Unavailable		No
378	511	No	No	No			Complete	87	Female		Checked	Unchecked	Unchecked	Unchecked	Unchecked	Unchecked	Unchecked	Unchecked	Unchecked	Unchecked	Unchecked	Unchecked	Unchecked	Unchecked	Unchecked	Unchecked	Checked	Unchecked	Unchecked	Checked	None			None		None		Complete	Atypical chest pain (+1)	Normal (0)	>65 (+2)	1-2 risk factors (+1)	Normal (0)	4		No	Unavailable		No
379	512	No	No	No			Complete	44	Male		Unchecked	Unchecked	Unchecked	Unchecked	Unchecked	Unchecked	Unchecked	Unchecked	Unchecked	Unchecked	Unchecked	Unchecked	Checked	Unchecked	Unchecked	Unchecked	Checked	Unchecked	Unchecked	Checked	None			None		None		Complete	Non-cardiac chest pain (0)	Normal (0)	<45 (0)	Non known risk factors (0)	Normal (0)	0	1	No	Unavailable		No
380	513	No	No	No			Complete	60	Female		Checked	Checked	Checked	Unchecked	Checked	Unchecked	Unchecked	Unchecked	Unchecked	Unchecked	Unchecked	Unchecked	Unchecked	Unchecked	Unchecked	Unchecked	Checked	Unchecked	Unchecked	Checked	None			None		None		Complete	Atypical chest pain (+1)	Non-specific depolarization abnormality (+1)	45 - 64 (+1)	>3 risk factors or hx of atherosclerotic disease (+2)	Normal (0)	5	5	No	Unavailable		No
381	514	No	No	No			Complete	22	Female		Unchecked	Unchecked	Unchecked	Unchecked	Unchecked	Unchecked	Unchecked	Unchecked	Unchecked	Unchecked	Unchecked	Unchecked	Checked	Unchecked	Unchecked	Unchecked	Checked	Unchecked	Unchecked	Checked	None			None		None		Complete	Non-cardiac chest pain (0)	Normal (0)	<45 (0)	Non known risk factors (0)	Normal (0)	0		No	Unavailable		No
382	515	No	No	No	Insufficient data (one TNI, chest pain duration unclear..)		Complete				Unchecked	Unchecked	Unchecked	Unchecked	Unchecked	Unchecked	Unchecked	Unchecked	Unchecked	Unchecked	Unchecked	Unchecked	Unchecked	Unchecked	Unchecked	Unchecked	Unchecked	Unchecked	Unchecked	Unchecked								Incomplete
383	516	No	No	No			Complete	59	Male		Checked	Checked	Checked	Unchecked	Unchecked	Unchecked	Unchecked	Unchecked	Unchecked	Unchecked	Unchecked	Unchecked	Unchecked	Unchecked	Unchecked	Unchecked	Checked	Checked	Unchecked	Unchecked	None			None		None		Complete	Non-cardiac chest pain (0)	Normal (0)	45 - 64 (+1)	>3 risk factors or hx of atherosclerotic disease (+2)	Normal (0)	3		No	Unavailable		No
384	517	No	No	No			Complete	70	Female		Checked	Unchecked	Unchecked	Unchecked	Unchecked	Unchecked	Unchecked	Unchecked	Unchecked	Unchecked	Unchecked	Unchecked	Unchecked	Unchecked	Unchecked	Unchecked	Checked	Unchecked	Unchecked	Checked	None			None		None		Complete	Non-cardiac chest pain (0)	Normal (0)	>65 (+2)	1-2 risk factors (+1)	Normal (0)	3		No	Unavailable		No
385	518	No	No	No			Complete	66	Female		Unchecked	Unchecked	Unchecked	Unchecked	Unchecked	Unchecked	Unchecked	Unchecked	Unchecked	Unchecked	Unchecked	Unchecked	Checked	Unchecked	Unchecked	Unchecked	Checked	Unchecked	Unchecked	Checked	None			None		None		Complete	Non-cardiac chest pain (0)	Normal (0)	>65 (+2)	Non known risk factors (0)	Normal (0)	2		Yes	Unavailable		No
386	204	Yes			ACS presentation		Complete				Unchecked	Unchecked	Unchecked	Unchecked	Unchecked	Unchecked	Unchecked	Unchecked	Unchecked	Unchecked	Unchecked	Unchecked	Unchecked	Unchecked	Unchecked	Unchecked	Unchecked	Unchecked	Unchecked	Unchecked								Incomplete
387	205	No	No	No			Complete	81	Female	Medicare	Checked	Checked	Unchecked	Unchecked	Checked	Checked	Unchecked	Unchecked	Unchecked	Unchecked	Unchecked	Unchecked	Unchecked	Unchecked	Unchecked	Unchecked	Checked	Unchecked	Unchecked	Checked	None			>1 year ago	Non-obstructive	None		Complete	Cardiac chest pain (+2)	Non-specific depolarization abnormality (+1)	>65 (+2)	>3 risk factors or hx of atherosclerotic disease (+2)	Normal (0)	7		Yes	Unavailable		No
388	206				Insufficient data (one TNI, chest pain duration unclear..)		Complete				Unchecked	Unchecked	Unchecked	Unchecked	Unchecked	Unchecked	Unchecked	Unchecked	Unchecked	Unchecked	Unchecked	Unchecked	Unchecked	Unchecked	Unchecked	Unchecked	Unchecked	Unchecked	Unchecked	Unchecked								Incomplete
389	207	No	No	No			Complete	70	Male	Private	Checked	Checked	Unchecked	Checked	Unchecked	Unchecked	Checked	Unchecked	Unchecked	Unchecked	Unchecked	Unchecked	Unchecked	Unchecked	Checked	Unchecked	Unchecked	Unchecked	Unchecked	Checked	None			>1 year ago	Obstructive - received stents	None		Complete	Non-cardiac chest pain (0)	Non-specific depolarization abnormality (+1)	>65 (+2)	>3 risk factors or hx of atherosclerotic disease (+2)	Normal (0)	5		Yes	Unavailable		No
390	208				Insufficient data (one TNI, chest pain duration unclear..)		Complete				Unchecked	Unchecked	Unchecked	Unchecked	Unchecked	Unchecked	Unchecked	Unchecked	Unchecked	Unchecked	Unchecked	Unchecked	Unchecked	Unchecked	Unchecked	Unchecked	Unchecked	Unchecked	Unchecked	Unchecked								Incomplete
391	209				Scheduled for LHC		Complete				Unchecked	Unchecked	Unchecked	Unchecked	Unchecked	Unchecked	Unchecked	Unchecked	Unchecked	Unchecked	Unchecked	Unchecked	Unchecked	Unchecked	Unchecked	Unchecked	Unchecked	Unchecked	Unchecked	Unchecked								Incomplete
392	210				Scheduled for LHC		Complete				Unchecked	Unchecked	Unchecked	Unchecked	Unchecked	Unchecked	Unchecked	Unchecked	Unchecked	Unchecked	Unchecked	Unchecked	Unchecked	Unchecked	Unchecked	Unchecked	Unchecked	Unchecked	Unchecked	Unchecked								Incomplete
393	211				Scheduled for LHC		Complete				Unchecked	Unchecked	Unchecked	Unchecked	Unchecked	Unchecked	Unchecked	Unchecked	Unchecked	Unchecked	Unchecked	Unchecked	Unchecked	Unchecked	Unchecked	Unchecked	Unchecked	Unchecked	Unchecked	Unchecked								Incomplete
394	212	No	No	No			Complete	44	Male	Private	Unchecked	Checked	Unchecked	Checked	Unchecked	Unchecked	Unchecked	Unchecked	Unchecked	Unchecked	Unchecked	Unchecked	Unchecked	Unchecked	Unchecked	Unchecked	Checked	Unchecked	Unchecked	Checked	>1 year ago	Lexiscan/NST	Normal	None		None		Complete	Non-cardiac chest pain (0)	Non-specific depolarization abnormality (+1)	<45 (0)	1-2 risk factors (+1)	Normal (0)	2		No	Unavailable		No
395	213	No	Yes				Complete	50	Female	Private	Checked	Unchecked	Unchecked	Checked	Checked	Checked	Unchecked	Unchecked	Unchecked	Unchecked	Unchecked	Unchecked	Unchecked	Checked	Checked	Unchecked	Unchecked	Unchecked	Unchecked	Checked	None			>1 year ago	Obstructive - did NOT receive stents	None		Complete	Atypical chest pain (+1)	Non-specific depolarization abnormality (+1)	45 - 64 (+1)	>3 risk factors or hx of atherosclerotic disease (+2)	Normal (0)	5		Yes	Unavailable		No
396	214	No	No	No			Complete	49	Female	Private	Checked	Unchecked	Unchecked	Checked	Checked	Unchecked	Unchecked	Unchecked	Checked	Unchecked	Unchecked	Unchecked	Unchecked	Unchecked	Unchecked	Unchecked	Checked	Unchecked	Unchecked	Checked	None			None		None		Complete	Non-cardiac chest pain (0)	Normal (0)	45 - 64 (+1)	>3 risk factors or hx of atherosclerotic disease (+2)	Normal (0)	4	5	Yes	Unavailable		No
397	215	No	No	No			Complete	34	Female	Private	Checked	Unchecked	Unchecked	Checked	Unchecked	Unchecked	Unchecked	Unchecked	Unchecked	Unchecked	Unchecked	Unchecked	Unchecked	Unchecked	Unchecked	Unchecked	Checked	Unchecked	Unchecked	Checked	None			None		None		Complete	Non-cardiac chest pain (0)	Normal (0)	<45 (0)	1-2 risk factors (+1)	Normal (0)	1		No	Unavailable		No
398	521	No	No	No			Complete	31	Male		Unchecked	Unchecked	Unchecked	Unchecked	Unchecked	Unchecked	Unchecked	Unchecked	Unchecked	Unchecked	Unchecked	Unchecked	Checked	Unchecked	Unchecked	Unchecked	Checked	Unchecked	Unchecked	Checked	None			None		None		Complete	Non-cardiac chest pain (0)	Normal (0)	<45 (0)	Non known risk factors (0)	Normal (0)	0		No	Unavailable		No
399	522	No	No	No			Complete	59	Female		Unchecked	Unchecked	Unchecked	Unchecked	Unchecked	Unchecked	Unchecked	Unchecked	Unchecked	Unchecked	Unchecked	Unchecked	Checked	Unchecked	Unchecked	Unchecked	Checked	Unchecked	Unchecked	Checked	>1 year ago	Exercise nuclear	Unavailable	None		None		Complete	Atypical chest pain (+1)	Normal (0)	45 - 64 (+1)	Non known risk factors (0)	Normal (0)	2		No	Unavailable		No
400	523	No	No	No			Complete	79	Male		Checked	Checked	Unchecked	Unchecked	Unchecked	Checked	Unchecked	Unchecked	Unchecked	Unchecked	Unchecked	Unchecked	Unchecked	Unchecked	Checked	Unchecked	Unchecked	Unchecked	Unchecked	Checked	None			>1 year ago	Non-obstructive	None		Complete	Atypical chest pain (+1)	Normal (0)	>65 (+2)	>3 risk factors or hx of atherosclerotic disease (+2)	Normal (0)	5		Yes	Unavailable		No
401	524	No	No	No	Insufficient data (one TNI, chest pain duration unclear..)		Complete				Unchecked	Unchecked	Unchecked	Unchecked	Unchecked	Unchecked	Unchecked	Unchecked	Unchecked	Unchecked	Unchecked	Unchecked	Unchecked	Unchecked	Unchecked	Unchecked	Unchecked	Unchecked	Unchecked	Unchecked								Incomplete
402	525	No	No	No	Insufficient data (one TNI, chest pain duration unclear..)		Complete				Unchecked	Unchecked	Unchecked	Unchecked	Unchecked	Unchecked	Unchecked	Unchecked	Unchecked	Unchecked	Unchecked	Unchecked	Unchecked	Unchecked	Unchecked	Unchecked	Unchecked	Unchecked	Unchecked	Unchecked								Incomplete
403	526	No	No	No			Complete	25	Male		Checked	Unchecked	Unchecked	Checked	Checked	Unchecked	Unchecked	Unchecked	Unchecked	Unchecked	Unchecked	Unchecked	Unchecked	Unchecked	Unchecked	Unchecked	Checked	Checked	Unchecked	Unchecked	None			None		None		Complete	Non-cardiac chest pain (0)	Normal (0)	<45 (0)	1-2 risk factors (+1)	Normal (0)	2		No	Unavailable		No
404	527	No	No	No	Insufficient data (one TNI, chest pain duration unclear..)		Complete				Unchecked	Unchecked	Unchecked	Unchecked	Unchecked	Unchecked	Unchecked	Unchecked	Unchecked	Unchecked	Unchecked	Unchecked	Unchecked	Unchecked	Unchecked	Unchecked	Unchecked	Unchecked	Unchecked	Unchecked								Incomplete
405	532	No	No	No			Complete	53	Female		Checked	Unchecked	Unchecked	Unchecked	Unchecked	Unchecked	Unchecked	Unchecked	Unchecked	Unchecked	Unchecked	Unchecked	Unchecked	Unchecked	Unchecked	Unchecked	Checked	Unchecked	Unchecked	Checked	None			None		None		Complete	Atypical chest pain (+1)	Non-specific depolarization abnormality (+1)	45 - 64 (+1)	1-2 risk factors (+1)	Normal (0)	4		Yes	Unavailable		No
406	533	No	No	No	Insufficient data (one TNI, chest pain duration unclear..)		Complete				Unchecked	Unchecked	Unchecked	Unchecked	Unchecked	Unchecked	Unchecked	Unchecked	Unchecked	Unchecked	Unchecked	Unchecked	Unchecked	Unchecked	Unchecked	Unchecked	Unchecked	Unchecked	Unchecked	Unchecked								Incomplete
407	534	No	No	No	Insufficient data (one TNI, chest pain duration unclear..)		Complete				Unchecked	Unchecked	Unchecked	Unchecked	Unchecked	Unchecked	Unchecked	Unchecked	Unchecked	Unchecked	Unchecked	Unchecked	Unchecked	Unchecked	Unchecked	Unchecked	Unchecked	Unchecked	Unchecked	Unchecked								Incomplete
408	535	No	No	No			Complete	46	Female		Checked	Unchecked	Unchecked	Unchecked	Unchecked	Unchecked	Unchecked	Unchecked	Unchecked	Unchecked	Unchecked	Unchecked	Unchecked	Unchecked	Unchecked	Unchecked	Checked	Unchecked	Unchecked	Checked	None			None		None		Complete	Non-cardiac chest pain (0)	Normal (0)	45 - 64 (+1)	1-2 risk factors (+1)	Normal (0)	2	3	Yes	Unavailable		No
409	536	No	No	No	Insufficient data (one TNI, chest pain duration unclear..)		Complete				Unchecked	Unchecked	Unchecked	Unchecked	Unchecked	Unchecked	Unchecked	Unchecked	Unchecked	Unchecked	Unchecked	Unchecked	Unchecked	Unchecked	Unchecked	Unchecked	Unchecked	Unchecked	Unchecked	Unchecked								Incomplete
410	537	No	No	No			Complete	37	Female		Unchecked	Unchecked	Unchecked	Unchecked	Unchecked	Unchecked	Unchecked	Unchecked	Unchecked	Unchecked	Unchecked	Unchecked	Checked	Unchecked	Unchecked	Unchecked	Checked	Unchecked	Unchecked	Checked	None			None		None		Complete	Non-cardiac chest pain (0)	Normal (0)	<45 (0)	Non known risk factors (0)	Normal (0)	0		No	Unavailable		No
411	538	Yes					Complete				Unchecked	Unchecked	Unchecked	Unchecked	Unchecked	Unchecked	Unchecked	Unchecked	Unchecked	Unchecked	Unchecked	Unchecked	Unchecked	Unchecked	Unchecked	Unchecked	Unchecked	Unchecked	Unchecked	Unchecked								Incomplete
412	540	No	No	No			Complete	51	Female		Checked	Checked	Unchecked	Unchecked	Unchecked	Unchecked	Unchecked	Unchecked	Unchecked	Unchecked	Unchecked	Unchecked	Unchecked	Unchecked	Unchecked	Unchecked	Checked	Unchecked	Unchecked	Checked	>1 year ago	Exercise nuclear	Unavailable	None		None		Complete	Non-cardiac chest pain (0)	Normal (0)	45 - 64 (+1)	1-2 risk factors (+1)	Normal (0)	2		Yes	Unavailable		No
413	541	No	No	No			Complete	28	Male		Unchecked	Unchecked	Unchecked	Unchecked	Unchecked	Unchecked	Unchecked	Unchecked	Unchecked	Unchecked	Unchecked	Unchecked	Checked	Unchecked	Unchecked	Unchecked	Checked	Checked	Unchecked	Unchecked	None			None		None		Complete	Non-cardiac chest pain (0)	Normal (0)	<45 (0)	1-2 risk factors (+1)	Normal (0)	1		No	Unavailable		No
414	542	No	No	No			Complete	65	Male		Checked	Checked	Checked	Checked	Checked	Unchecked	Unchecked	Unchecked	Unchecked	Unchecked	Unchecked	Unchecked	Unchecked	Unchecked	Unchecked	Unchecked	Checked	Unchecked	Unchecked	Checked	>1 year ago		Unavailable	None		None		Complete	Non-cardiac chest pain (0)	Normal (0)	>65 (+2)	>3 risk factors or hx of atherosclerotic disease (+2)	Normal (0)	4	4	Yes	Unavailable		No
415	543	No	No	No			Complete	58	Female		Unchecked	Checked	Unchecked	Unchecked	Checked	Unchecked	Unchecked	Unchecked	Unchecked	Unchecked	Unchecked	Unchecked	Unchecked	Unchecked	Unchecked	Unchecked	Checked	Checked	Unchecked	Unchecked	None			None		< 1 year ago	Normal	Complete	Atypical chest pain (+1)	Non-specific depolarization abnormality (+1)	45 - 64 (+1)	>3 risk factors or hx of atherosclerotic disease (+2)	Normal (0)	5		Yes	No		No
416	544	No	No	No			Complete	53	Male		Unchecked	Checked	Checked	Unchecked	Unchecked	Unchecked	Unchecked	Unchecked	Unchecked	Unchecked	Unchecked	Unchecked	Unchecked	Unchecked	Unchecked	Unchecked	Checked	Checked	Unchecked	Unchecked	>1 year ago	Exercise nuclear	Unavailable	None		None		Complete	Non-cardiac chest pain (0)	Non-specific depolarization abnormality (+1)	45 - 64 (+1)	>3 risk factors or hx of atherosclerotic disease (+2)	Normal (0)	5		Yes	No		No
417	545	No	No	No	Insufficient data (one TNI, chest pain duration unclear..)		Complete				Unchecked	Unchecked	Unchecked	Unchecked	Unchecked	Unchecked	Unchecked	Unchecked	Unchecked	Unchecked	Unchecked	Unchecked	Unchecked	Unchecked	Unchecked	Unchecked	Unchecked	Unchecked	Unchecked	Unchecked								Incomplete
418	546	No	No	No			Complete	45	Female		Checked	Checked	Unchecked	Unchecked	Unchecked	Unchecked	Unchecked	Unchecked	Unchecked	Unchecked	Unchecked	Unchecked	Unchecked	Unchecked	Unchecked	Unchecked	Checked	Checked	Unchecked	Unchecked	None			None		None		Complete	Non-cardiac chest pain (0)	Normal (0)	45 - 64 (+1)	>3 risk factors or hx of atherosclerotic disease (+2)	Normal (0)	3		Yes	Unavailable		No
419	547	Yes					Complete				Unchecked	Unchecked	Unchecked	Unchecked	Unchecked	Unchecked	Unchecked	Unchecked	Unchecked	Unchecked	Unchecked	Unchecked	Unchecked	Unchecked	Unchecked	Unchecked	Unchecked	Unchecked	Unchecked	Unchecked								Incomplete
420	548	No	No	No			Complete	29	Male		Unchecked	Unchecked	Unchecked	Unchecked	Unchecked	Unchecked	Unchecked	Unchecked	Unchecked	Unchecked	Unchecked	Unchecked	Checked	Unchecked	Unchecked	Unchecked	Checked	Unchecked	Unchecked	Checked	None			None		None		Complete	Non-cardiac chest pain (0)	Normal (0)	<45 (0)	Non known risk factors (0)	Normal (0)	0		No	Unavailable		No
421	216	Yes					Complete	58	Female	Private	Checked	Checked	Unchecked	Unchecked	Checked	Checked	Unchecked	Unchecked	Unchecked	Checked	Unchecked	Unchecked	Unchecked	Unchecked	Unchecked	Checked	Unchecked	Unchecked	Unchecked	Checked	< 1 year ago	Lexiscan/NST	Normal	>1 year ago	Obstructive - received stents	None		Complete	Non-cardiac chest pain (0)	Non-specific depolarization abnormality (+1)	45 - 64 (+1)	>3 risk factors or hx of atherosclerotic disease (+2)	Abnormal (+1)	5		Yes	Unavailable		No
422	217	No	No	No			Complete	41	Female	Self-pay/HMH compassionate/Charity	Unchecked	Unchecked	Unchecked	Unchecked	Unchecked	Unchecked	Unchecked	Unchecked	Unchecked	Unchecked	Unchecked	Unchecked	Checked	Unchecked	Unchecked	Unchecked	Checked	Unchecked	Unchecked	Checked	None			None		None		Complete	Non-cardiac chest pain (0)	Non-specific depolarization abnormality (+1)	45 - 64 (+1)	Non known risk factors (0)	Normal (0)	1	3	No	Unavailable		No
423	218	No	No	No			Complete	69	Female	Medicare	Unchecked	Unchecked	Unchecked	Unchecked	Unchecked	Unchecked	Unchecked	Unchecked	Unchecked	Unchecked	Unchecked	Unchecked	Checked	Unchecked	Unchecked	Unchecked	Checked	Unchecked	Unchecked	Checked	None			None		None		Complete	Atypical chest pain (+1)	Non-specific depolarization abnormality (+1)	>65 (+2)	Non known risk factors (0)	Normal (0)	4		Yes	Unavailable		No
424	219	No	No	No			Complete	65	Female	Private	Checked	Checked	Checked	Unchecked	Unchecked	Checked	Unchecked	Unchecked	Unchecked	Checked	Checked	Unchecked	Unchecked	Unchecked	Unchecked	Unchecked	Checked	Unchecked	Unchecked	Checked	>1 year ago	Lexiscan/NST	Normal	>1 year ago	Non-obstructive	None		Complete	Non-cardiac chest pain (0)	Non-specific depolarization abnormality (+1)	>65 (+2)	>3 risk factors or hx of atherosclerotic disease (+2)	Normal (0)	5	5	Yes	Unavailable		No
425	220	No	No	No			Complete	66	Female	Medicare	Checked	Checked	Unchecked	Checked	Checked	Unchecked	Unchecked	Unchecked	Checked	Unchecked	Unchecked	Unchecked	Unchecked	Unchecked	Unchecked	Unchecked	Checked	Unchecked	Unchecked	Checked	None			None		None		Complete	Non-cardiac chest pain (0)	Non-specific depolarization abnormality (+1)	>65 (+2)	>3 risk factors or hx of atherosclerotic disease (+2)	Normal (0)	5		Yes	Unavailable		No
426	221	No	No	No			Complete	51	Male	Private	Checked	Unchecked	Unchecked	Checked	Unchecked	Unchecked	Unchecked	Unchecked	Unchecked	Unchecked	Unchecked	Unchecked	Unchecked	Unchecked	Unchecked	Unchecked	Checked	Unchecked	Unchecked	Checked	None			None		None		Complete	Non-cardiac chest pain (0)	Non-specific depolarization abnormality (+1)	45 - 64 (+1)	1-2 risk factors (+1)	Normal (0)	3		No	Unavailable		No
427	222	Yes			ACS presentation		Complete				Unchecked	Unchecked	Unchecked	Unchecked	Unchecked	Unchecked	Unchecked	Unchecked	Unchecked	Unchecked	Unchecked	Unchecked	Unchecked	Unchecked	Unchecked	Unchecked	Unchecked	Unchecked	Unchecked	Unchecked								Incomplete
428	223				Insufficient data (one TNI, chest pain duration unclear..)		Complete				Unchecked	Unchecked	Unchecked	Unchecked	Unchecked	Unchecked	Unchecked	Unchecked	Unchecked	Unchecked	Unchecked	Unchecked	Unchecked	Unchecked	Unchecked	Unchecked	Unchecked	Unchecked	Unchecked	Unchecked								Incomplete
429	224				Insufficient data (one TNI, chest pain duration unclear..)		Complete				Unchecked	Unchecked	Unchecked	Unchecked	Unchecked	Unchecked	Unchecked	Unchecked	Unchecked	Unchecked	Unchecked	Unchecked	Unchecked	Unchecked	Unchecked	Unchecked	Unchecked	Unchecked	Unchecked	Unchecked								Incomplete
430	225				Insufficient data (one TNI, chest pain duration unclear..)		Complete				Unchecked	Unchecked	Unchecked	Unchecked	Unchecked	Unchecked	Unchecked	Unchecked	Unchecked	Unchecked	Unchecked	Unchecked	Unchecked	Unchecked	Unchecked	Unchecked	Unchecked	Unchecked	Unchecked	Unchecked								Incomplete
431	226	No	No	No			Complete	61	Male	Private	Checked	Unchecked	Checked	Checked	Checked	Unchecked	Checked	Unchecked	Unchecked	Unchecked	Unchecked	Unchecked	Unchecked	Unchecked	Unchecked	Unchecked	Checked	Unchecked	Unchecked	Checked	>1 year ago	Lexiscan/NST	Mildly abnormal	None		None		Complete	Non-cardiac chest pain (0)	Normal (0)	45 - 64 (+1)	>3 risk factors or hx of atherosclerotic disease (+2)	Normal (0)	4		No	Unavailable		No
432	227	No	No	No			Complete	67	Female	Medicare	Unchecked	Checked	Unchecked	Unchecked	Unchecked	Unchecked	Unchecked	Unchecked	Unchecked	Unchecked	Unchecked	Unchecked	Unchecked	Unchecked	Unchecked	Unchecked	Checked	Unchecked	Unchecked	Checked	>1 year ago	Lexiscan/NST	Normal	None		None		Complete	Non-cardiac chest pain (0)	Normal (0)	>65 (+2)	1-2 risk factors (+1)	Normal (0)	3		Yes	Unavailable		No
433	228	No	No	No			Complete	44	Male	Private	Unchecked	Unchecked	Unchecked	Checked	Unchecked	Unchecked	Unchecked	Unchecked	Unchecked	Unchecked	Unchecked	Unchecked	Unchecked	Unchecked	Unchecked	Unchecked	Checked	Unchecked	Unchecked	Checked	None			None		None		Complete	Non-cardiac chest pain (0)	Normal (0)	<45 (0)	1-2 risk factors (+1)	Normal (0)	1		No	Unavailable		No
434	229	No	No	No			Complete	57	Male	Self-pay/HMH compassionate/Charity	Checked	Checked	Checked	Unchecked	Checked	Checked	Unchecked	Unchecked	Unchecked	Unchecked	Unchecked	Unchecked	Unchecked	Unchecked	Checked	Unchecked	Unchecked	Unchecked	Unchecked	Checked	None			< 1 year ago	Obstructive - received stents	None		Complete	Non-cardiac chest pain (0)	Non-specific depolarization abnormality (+1)	45 - 64 (+1)	>3 risk factors or hx of atherosclerotic disease (+2)	Normal (0)	4		No	Unavailable		No
435	230	No	No	No			Complete	62	Female	Private	Unchecked	Checked	Checked	Checked	Unchecked	Checked	Unchecked	Unchecked	Unchecked	Unchecked	Unchecked	Unchecked	Unchecked	Unchecked	Checked	Unchecked	Unchecked	Unchecked	Unchecked	Checked	None			< 1 year ago	Non-obstructive	None		Complete	Cardiac chest pain (+2)	Non-specific depolarization abnormality (+1)	45 - 64 (+1)	>3 risk factors or hx of atherosclerotic disease (+2)	Normal (0)	6		Yes	Unavailable		No
436	231	No	No	No			Complete	58	Female	Private	Checked	Unchecked	Unchecked	Checked	Unchecked	Checked	Unchecked	Unchecked	Unchecked	Unchecked	Unchecked	Unchecked	Unchecked	Unchecked	Unchecked	Unchecked	Checked	Unchecked	Unchecked	Checked	None			>1 year ago	Non-obstructive	None		Complete	Non-cardiac chest pain (0)	Normal (0)	45 - 64 (+1)	>3 risk factors or hx of atherosclerotic disease (+2)	Normal (0)	3		Yes	Unavailable		No
437	232	No	No	No			Complete	93	Female	Medicare	Checked	Checked	Unchecked	Unchecked	Unchecked	Checked	Unchecked	Checked	Unchecked	Unchecked	Unchecked	Unchecked	Unchecked	Checked	Unchecked	Unchecked	Unchecked	Unchecked	Unchecked	Checked	< 1 year ago	Lexiscan/NST	Moderate-severe abnormal	>1 year ago	Obstructive - received stents	None		Complete	Cardiac chest pain (+2)	Non-specific depolarization abnormality (+1)	>65 (+2)	>3 risk factors or hx of atherosclerotic disease (+2)	Normal (0)	7		Yes	Unavailable		No
438	233	No	No	No			Complete	91	Female	Medicare	Checked	Checked	Unchecked	Unchecked	Unchecked	Unchecked	Unchecked	Unchecked	Unchecked	Checked	Unchecked	Unchecked	Unchecked	Unchecked	Unchecked	Unchecked	Checked	Unchecked	Unchecked	Checked	< 1 year ago	Lexiscan/NST	Normal	None		None		Complete	Non-cardiac chest pain (0)	Non-specific depolarization abnormality (+1)	>65 (+2)	>3 risk factors or hx of atherosclerotic disease (+2)	Normal (0)	5		Yes	Unavailable		No
439	234	No	No	No			Complete	49	Female	Private	Checked	Unchecked	Unchecked	Unchecked	Unchecked	Unchecked	Unchecked	Unchecked	Unchecked	Unchecked	Unchecked	Unchecked	Unchecked	Unchecked	Unchecked	Unchecked	Checked	Unchecked	Unchecked	Checked	None			None		None		Complete	Non-cardiac chest pain (0)	Non-specific depolarization abnormality (+1)	45 - 64 (+1)	1-2 risk factors (+1)	Normal (0)	3		No	Unavailable		No
440	235	No	No	No			Complete	70	Male	Private	Checked	Checked	Unchecked	Unchecked	Unchecked	Checked	Unchecked	Unchecked	Unchecked	Unchecked	Unchecked	Unchecked	Unchecked	Unchecked	Unchecked	Unchecked	Checked	Unchecked	Unchecked	Checked	>1 year ago	Lexiscan/NST	Normal	>1 year ago	Obstructive - did NOT receive stents	> 2 years ago	Obstructive CAD	Complete	Atypical chest pain (+1)	Non-specific depolarization abnormality (+1)	>65 (+2)	>3 risk factors or hx of atherosclerotic disease (+2)	Normal (0)	5		Yes	Unavailable		No
441	236	No	No	No			Complete	60	Female	Private	Checked	Unchecked	Checked	Checked	Unchecked	Unchecked	Unchecked	Unchecked	Unchecked	Unchecked	Unchecked	Unchecked	Unchecked	Unchecked	Unchecked	Unchecked	Checked	Unchecked	Unchecked	Checked	None			None		None		Complete	Non-cardiac chest pain (0)	Normal (0)	45 - 64 (+1)	>3 risk factors or hx of atherosclerotic disease (+2)	Normal (0)	3		No	Unavailable		No
442	237	No	No	No			Complete	63	Female	Private	Checked	Unchecked	Checked	Unchecked	Unchecked	Unchecked	Unchecked	Unchecked	Unchecked	Checked	Unchecked	Unchecked	Unchecked	Unchecked	Unchecked	Unchecked	Checked	Unchecked	Unchecked	Checked	None			None		None		Complete	Atypical chest pain (+1)	Non-specific depolarization abnormality (+1)	45 - 64 (+1)	>3 risk factors or hx of atherosclerotic disease (+2)	Normal (0)	5		Yes	Unavailable		No
443	238	No	No	No			Complete	37	Female	Private	Unchecked	Unchecked	Unchecked	Unchecked	Unchecked	Unchecked	Unchecked	Unchecked	Unchecked	Unchecked	Unchecked	Unchecked	Checked	Unchecked	Unchecked	Unchecked	Checked	Unchecked	Unchecked	Checked	None			None		None		Complete	Atypical chest pain (+1)	Normal (0)	<45 (0)	Non known risk factors (0)	Normal (0)	1		No	Unavailable		No
444	239	No	No	No			Complete	33	Male	Self-pay/HMH compassionate/Charity	Unchecked	Unchecked	Unchecked	Unchecked	Unchecked	Unchecked	Unchecked	Unchecked	Unchecked	Unchecked	Unchecked	Unchecked	Checked	Unchecked	Unchecked	Unchecked	Checked	Unchecked	Unchecked	Checked	None			None		None		Complete	Non-cardiac chest pain (0)	Normal (0)	<45 (0)	Non known risk factors (0)	Normal (0)	0		No	Unavailable		No
445	240	No	No	No			Complete	57	Female	Private	Checked	Checked	Checked	Checked	Unchecked	Checked	Unchecked	Unchecked	Unchecked	Unchecked	Unchecked	Unchecked	Unchecked	Unchecked	Checked	Unchecked	Unchecked	Unchecked	Unchecked	Checked	None			>1 year ago	Obstructive - received stents	None		Complete	Atypical chest pain (+1)	Normal (0)	45 - 64 (+1)	>3 risk factors or hx of atherosclerotic disease (+2)	Normal (0)	4		Yes	Unavailable		No
446	241	No	No	No			Complete	63	Female	Private	Unchecked	Unchecked	Unchecked	Unchecked	Checked	Unchecked	Unchecked	Unchecked	Unchecked	Unchecked	Unchecked	Unchecked	Unchecked	Unchecked	Unchecked	Unchecked	Checked	Unchecked	Unchecked	Checked	None			None		None		Complete	Atypical chest pain (+1)	Non-specific depolarization abnormality (+1)	45 - 64 (+1)	1-2 risk factors (+1)	Normal (0)	4		Yes	Unavailable		No
447	242	No	No	No			Complete	82	Female	Private	Checked	Checked	Checked	Checked	Checked	Unchecked	Unchecked	Unchecked	Checked	Unchecked	Unchecked	Unchecked	Unchecked	Unchecked	Unchecked	Unchecked	Checked	Unchecked	Unchecked	Checked	>1 year ago	Lexiscan/NST	Normal	>1 year ago	Obstructive - received stents	None		Complete	Atypical chest pain (+1)	Non-specific depolarization abnormality (+1)	>65 (+2)	>3 risk factors or hx of atherosclerotic disease (+2)	Normal (0)	6		Yes	Unavailable		No
448	243	No	No	No			Complete	68	Male	Medicare	Unchecked	Unchecked	Unchecked	Unchecked	Checked	Unchecked	Unchecked	Unchecked	Unchecked	Unchecked	Unchecked	Unchecked	Unchecked	Unchecked	Unchecked	Unchecked	Checked	Unchecked	Unchecked	Checked	None			None		None		Incomplete	Non-cardiac chest pain (0)	Non-specific depolarization abnormality (+1)	>65 (+2)	1-2 risk factors (+1)	Normal (0)	4		No	Unavailable		No
449	244	No	No	No			Complete	29	Female	Private	Unchecked	Unchecked	Unchecked	Checked	Unchecked	Unchecked	Unchecked	Unchecked	Unchecked	Unchecked	Unchecked	Unchecked	Unchecked	Unchecked	Unchecked	Unchecked	Checked	Unchecked	Unchecked	Checked	None			None		None		Complete	Atypical chest pain (+1)	Normal (0)	<45 (0)	1-2 risk factors (+1)	Normal (0)	2		No	Unavailable		No
450	245	No	No	No			Complete	48	Female	Private	Unchecked	Unchecked	Unchecked	Unchecked	Checked	Unchecked	Unchecked	Unchecked	Unchecked	Unchecked	Unchecked	Unchecked	Unchecked	Unchecked	Unchecked	Unchecked	Checked	Unchecked	Unchecked	Checked	None			None		None		Complete	Non-cardiac chest pain (0)	Normal (0)	45 - 64 (+1)	1-2 risk factors (+1)	Normal (0)	2		No	Unavailable		No
451	246	No	No	No			Complete	77	Female	Private	Checked	Unchecked	Unchecked	Unchecked	Unchecked	Unchecked	Unchecked	Unchecked	Unchecked	Unchecked	Unchecked	Unchecked	Unchecked	Unchecked	Unchecked	Unchecked	Checked	Unchecked	Unchecked	Checked	< 1 year ago	Exercise nuclear	Normal	None		None		Complete	Non-cardiac chest pain (0)	Non-specific depolarization abnormality (+1)	>65 (+2)	>3 risk factors or hx of atherosclerotic disease (+2)	Normal (0)	3		No	Unavailable		No
452	247	No	No	No			Complete	21	Female	Private	Unchecked	Unchecked	Unchecked	Unchecked	Unchecked	Unchecked	Unchecked	Unchecked	Unchecked	Unchecked	Unchecked	Unchecked	Checked	Unchecked	Unchecked	Unchecked	Checked	Unchecked	Unchecked	Checked	None			None		None		Complete	Non-cardiac chest pain (0)	Non-specific depolarization abnormality (+1)	<45 (0)	Non known risk factors (0)	Normal (0)	1		No	Unavailable		No
453	248	No	No	No	Scheduled for LHC		Complete				Unchecked	Unchecked	Unchecked	Unchecked	Unchecked	Unchecked	Unchecked	Unchecked	Unchecked	Unchecked	Unchecked	Unchecked	Unchecked	Unchecked	Unchecked	Unchecked	Unchecked	Unchecked	Unchecked	Unchecked								Incomplete
454	249				Scheduled for LHC		Complete				Unchecked	Unchecked	Unchecked	Unchecked	Unchecked	Unchecked	Unchecked	Unchecked	Unchecked	Unchecked	Unchecked	Unchecked	Unchecked	Unchecked	Unchecked	Unchecked	Unchecked	Unchecked	Unchecked	Unchecked								Incomplete
455	250	No	No	No			Complete	55	Female	Private	Unchecked	Unchecked	Unchecked	Checked	Unchecked	Unchecked	Unchecked	Unchecked	Unchecked	Unchecked	Unchecked	Unchecked	Unchecked	Unchecked	Unchecked	Unchecked	Checked	Unchecked	Unchecked	Checked	None			None		None		Complete	Non-cardiac chest pain (0)	Normal (0)	45 - 64 (+1)	1-2 risk factors (+1)	Normal (0)	2		No	Unavailable		No
456	251	No	No	No			Complete	41	Female	Private	Unchecked	Unchecked	Unchecked	Unchecked	Unchecked	Unchecked	Unchecked	Unchecked	Unchecked	Unchecked	Unchecked	Unchecked	Checked	Unchecked	Unchecked	Unchecked	Checked	Unchecked	Unchecked	Checked	None			None		None		Incomplete	Non-cardiac chest pain (0)	Normal (0)	<45 (0)	Non known risk factors (0)	Normal (0)	0		No	Unavailable		No
457	252	No	No	No			Complete	27	Female	Private	Unchecked	Unchecked	Unchecked	Unchecked	Checked	Unchecked	Unchecked	Unchecked	Unchecked	Unchecked	Unchecked	Unchecked	Unchecked	Unchecked	Unchecked	Unchecked	Checked	Unchecked	Unchecked	Checked	None			None		None		Complete	Non-cardiac chest pain (0)	Normal (0)	<45 (0)	1-2 risk factors (+1)	Normal (0)	1		No	Unavailable		No
458	253	No	No	No			Complete	70	Female	Private	Checked	Checked	Unchecked	Unchecked	Unchecked	Unchecked	Unchecked	Unchecked	Unchecked	Unchecked	Unchecked	Unchecked	Unchecked	Unchecked	Unchecked	Unchecked	Checked	Unchecked	Unchecked	Checked	>1 year ago	Exercise nuclear	Normal	None		None		Complete	Non-cardiac chest pain (0)	Non-specific depolarization abnormality (+1)	>65 (+2)	>3 risk factors or hx of atherosclerotic disease (+2)	Normal (0)	5	3	No	Unavailable		No
459	254	No	No	No			Complete	54	Female	Private	Checked	Checked	Unchecked	Unchecked	Unchecked	Unchecked	Unchecked	Unchecked	Unchecked	Unchecked	Unchecked	Unchecked	Unchecked	Unchecked	Unchecked	Unchecked	Checked	Unchecked	Unchecked	Checked	None			None		None		Complete	Non-cardiac chest pain (0)	Non-specific depolarization abnormality (+1)	45 - 64 (+1)	1-2 risk factors (+1)	Normal (0)	3	4	Yes	Unavailable		No
460	255	No	No	No			Complete	51	Male	Private	Unchecked	Unchecked	Unchecked	Checked	Unchecked	Unchecked	Unchecked	Unchecked	Unchecked	Unchecked	Unchecked	Unchecked	Unchecked	Unchecked	Unchecked	Unchecked	Checked	Unchecked	Unchecked	Checked	None			None		None		Complete	Non-cardiac chest pain (0)	Non-specific depolarization abnormality (+1)	45 - 64 (+1)	1-2 risk factors (+1)	Normal (0)	3	3	Yes	Unavailable		No
461	256	No	No	No			Complete	78	Female	Medicare	Checked	Checked	Unchecked	Unchecked	Checked	Unchecked	Unchecked	Unchecked	Unchecked	Unchecked	Unchecked	Unchecked	Unchecked	Unchecked	Unchecked	Unchecked	Checked	Unchecked	Unchecked	Checked	None			None		None		Complete	Non-cardiac chest pain (0)	Non-specific depolarization abnormality (+1)	>65 (+2)	>3 risk factors or hx of atherosclerotic disease (+2)	Normal (0)	5		Yes	Unavailable		No
462	257	No	No	No			Complete	47	Female	Private	Checked	Checked	Unchecked	Unchecked	Checked	Unchecked	Unchecked	Unchecked	Unchecked	Unchecked	Unchecked	Unchecked	Unchecked	Unchecked	Unchecked	Unchecked	Checked	Unchecked	Unchecked	Checked	None			None		None		Complete	Non-cardiac chest pain (0)	Non-specific depolarization abnormality (+1)	45 - 64 (+1)	>3 risk factors or hx of atherosclerotic disease (+2)	Normal (0)	4		Yes	Unavailable		No
463	258	No	No	No			Complete	62	Male	Private	Checked	Checked	Unchecked	Checked	Unchecked	Unchecked	Checked	Unchecked	Unchecked	Unchecked	Unchecked	Unchecked	Unchecked	Unchecked	Checked	Unchecked	Unchecked	Unchecked	Unchecked	Checked	>1 year ago	Lexiscan/NST	Moderate-severe abnormal	< 1 year ago	Obstructive - did NOT receive stents	None		Complete	Non-cardiac chest pain (0)	Non-specific depolarization abnormality (+1)	45 - 64 (+1)	>3 risk factors or hx of atherosclerotic disease (+2)	Normal (0)	4	6	Yes	No		No
464	259	No	No	No			Complete	63	Female	Private	Checked	Unchecked	Unchecked	Unchecked	Checked	Unchecked	Unchecked	Unchecked	Unchecked	Unchecked	Unchecked	Unchecked	Unchecked	Checked	Unchecked	Unchecked	Unchecked	Unchecked	Unchecked	Checked	None			None		None		Complete	Non-cardiac chest pain (0)	Non-specific depolarization abnormality (+1)	45 - 64 (+1)	1-2 risk factors (+1)	Normal (0)	3		No	Unavailable		No
465	260	No	No	No			Complete	42	Male	Private	Checked	Checked	Unchecked	Checked	Checked	Checked	Unchecked	Unchecked	Unchecked	Unchecked	Unchecked	Unchecked	Unchecked	Unchecked	Checked	Unchecked	Unchecked	Unchecked	Unchecked	Checked	None			< 1 year ago	Non-obstructive	None		Complete	Non-cardiac chest pain (0)	Non-specific depolarization abnormality (+1)	<45 (0)	>3 risk factors or hx of atherosclerotic disease (+2)	Normal (0)	3	2	No	Unavailable		No
466	261	No	No	No			Complete	66	Female	Private	Unchecked	Checked	Unchecked	Checked	Unchecked	Unchecked	Unchecked	Unchecked	Unchecked	Unchecked	Unchecked	Unchecked	Unchecked	Unchecked	Unchecked	Unchecked	Checked	Unchecked	Unchecked	Checked	>1 year ago	Exercise nuclear	Normal	None		< 1 year ago	Non-obstructive CAD	Complete	Atypical chest pain (+1)	Non-specific depolarization abnormality (+1)	>65 (+2)	1-2 risk factors (+1)	Normal (0)	5		Yes	No		No
467	262				Other	transfer directly for CABG	Complete				Unchecked	Unchecked	Unchecked	Unchecked	Unchecked	Unchecked	Unchecked	Unchecked	Unchecked	Unchecked	Unchecked	Unchecked	Unchecked	Unchecked	Unchecked	Unchecked	Unchecked	Unchecked	Unchecked	Unchecked								Incomplete
468	263				Scheduled for LHC		Complete				Unchecked	Unchecked	Unchecked	Unchecked	Unchecked	Unchecked	Unchecked	Unchecked	Unchecked	Unchecked	Unchecked	Unchecked	Unchecked	Unchecked	Unchecked	Unchecked	Unchecked	Unchecked	Unchecked	Unchecked								Incomplete
469	264	Yes					Complete	73	Female	Private	Checked	Checked	Checked	Checked	Checked	Unchecked	Unchecked	Unchecked	Unchecked	Unchecked	Unchecked	Unchecked	Unchecked	Unchecked	Unchecked	Unchecked	Checked	Unchecked	Unchecked	Checked	>1 year ago	Lexiscan/NST	Normal	None		None		Complete	Non-cardiac chest pain (0)	Non-specific depolarization abnormality (+1)	>65 (+2)	>3 risk factors or hx of atherosclerotic disease (+2)	Abnormal (+1)	6	3	Yes	No		No
470	265	No	No	No			Complete	40	Female	Medicaid	Unchecked	Unchecked	Unchecked	Checked	Checked	Unchecked	Unchecked	Unchecked	Unchecked	Unchecked	Unchecked	Unchecked	Unchecked	Unchecked	Unchecked	Unchecked	Checked	Unchecked	Unchecked	Checked	None			None		None		Complete	Non-cardiac chest pain (0)	Non-specific depolarization abnormality (+1)	<45 (0)	1-2 risk factors (+1)	Normal (0)	2		No	Unavailable		No
471	266	No	No	No			Complete	26	Male	Medicaid	Unchecked	Unchecked	Unchecked	Unchecked	Unchecked	Unchecked	Unchecked	Unchecked	Unchecked	Unchecked	Unchecked	Unchecked	Checked	Unchecked	Unchecked	Unchecked	Checked	Unchecked	Unchecked	Checked	None			None		None		Complete	Non-cardiac chest pain (0)	Normal (0)	<45 (0)	Non known risk factors (0)	Normal (0)	0		No	Unavailable		No
472	267	No	No	No			Complete	31	Male	Self-pay/HMH compassionate/Charity	Unchecked	Unchecked	Unchecked	Unchecked	Checked	Unchecked	Unchecked	Unchecked	Unchecked	Unchecked	Unchecked	Unchecked	Unchecked	Unchecked	Unchecked	Unchecked	Checked	Unchecked	Unchecked	Checked	None			None		None		Complete	Non-cardiac chest pain (0)	Normal (0)	<45 (0)	1-2 risk factors (+1)	Normal (0)	1	0	No	Unavailable		No
473	268	No	No	No			Complete	35	Female	Private	Unchecked	Unchecked	Unchecked	Unchecked	Unchecked	Unchecked	Unchecked	Unchecked	Unchecked	Unchecked	Unchecked	Unchecked	Checked	Unchecked	Unchecked	Unchecked	Checked	Unchecked	Unchecked	Checked	None			None		None		Complete	Non-cardiac chest pain (0)	Normal (0)	<45 (0)	Non known risk factors (0)	Normal (0)	0		No	Unavailable		No
474	269	No	No	No			Complete	70	Male	Medicare	Checked	Unchecked	Unchecked	Unchecked	Unchecked	Unchecked	Unchecked	Checked	Unchecked	Unchecked	Unchecked	Unchecked	Unchecked	Unchecked	Unchecked	Unchecked	Checked	Unchecked	Unchecked	Checked	>1 year ago	Lexiscan/NST	Normal	None		None		Complete	Atypical chest pain (+1)	Normal (0)	>65 (+2)	1-2 risk factors (+1)	Normal (0)	3		Yes	Unavailable		No
475	270	No	No	No			Complete	36	Female	Medicaid	Unchecked	Unchecked	Unchecked	Unchecked	Unchecked	Unchecked	Unchecked	Unchecked	Unchecked	Unchecked	Unchecked	Unchecked	Checked	Unchecked	Unchecked	Unchecked	Checked	Unchecked	Unchecked	Checked	None			None		None		Complete	Non-cardiac chest pain (0)	Non-specific depolarization abnormality (+1)	<45 (0)	Non known risk factors (0)	Normal (0)	1		No	Unavailable		No
476	271	No	No	No			Complete	88	Female	Private	Checked	Checked	Checked	Unchecked	Unchecked	Checked	Unchecked	Unchecked	Unchecked	Unchecked	Unchecked	Unchecked	Unchecked	Unchecked	Unchecked	Unchecked	Checked	Unchecked	Unchecked	Checked	>1 year ago	Lexiscan/NST	Mildly abnormal	None		> 2 years ago	Obstructive CAD	Complete	Non-cardiac chest pain (0)	Non-specific depolarization abnormality (+1)	>65 (+2)	>3 risk factors or hx of atherosclerotic disease (+2)	Normal (0)	5		Yes	Unavailable		No
477	272	No	No	No			Complete	53	Male		Checked	Unchecked	Unchecked	Unchecked	Checked	Unchecked	Checked	Unchecked	Unchecked	Unchecked	Unchecked	Unchecked	Unchecked	Unchecked	Unchecked	Unchecked	Checked	Unchecked	Unchecked	Checked	>1 year ago	Lexiscan/NST	Normal	None		None		Complete	Atypical chest pain (+1)	Non-specific depolarization abnormality (+1)	45 - 64 (+1)	>3 risk factors or hx of atherosclerotic disease (+2)	Normal (0)	5		No	Unavailable		No
478	273	No	No	No			Complete	40	Male	Private	Checked	Unchecked	Unchecked	Checked	Checked	Unchecked	Unchecked	Unchecked	Unchecked	Unchecked	Unchecked	Unchecked	Unchecked	Unchecked	Unchecked	Unchecked	Checked	Checked	Unchecked	Unchecked	None			None		None		Complete	Atypical chest pain (+1)	Normal (0)	<45 (0)	>3 risk factors or hx of atherosclerotic disease (+2)	Normal (0)	3	3	Yes	No		No
479	274	No	No	No			Complete	38	Male	Private	Unchecked	Unchecked	Unchecked	Unchecked	Unchecked	Unchecked	Unchecked	Unchecked	Unchecked	Unchecked	Unchecked	Unchecked	Checked	Unchecked	Unchecked	Unchecked	Checked	Unchecked	Unchecked	Checked	None			None		None		Complete	Non-cardiac chest pain (0)	Non-specific depolarization abnormality (+1)	<45 (0)	Non known risk factors (0)	Normal (0)	1	0	No	Unavailable		No
480	275	No	No	No			Complete	53	Female	Private	Checked	Unchecked	Unchecked	Checked	Unchecked	Unchecked	Unchecked	Unchecked	Unchecked	Unchecked	Unchecked	Unchecked	Unchecked	Unchecked	Unchecked	Unchecked	Checked	Unchecked	Unchecked	Checked	None			None		None		Complete	Non-cardiac chest pain (0)	Non-specific depolarization abnormality (+1)	45 - 64 (+1)	1-2 risk factors (+1)	Normal (0)	3		No	No		No
481	282	No	No	No	Other	scheduled CCTA	Complete				Unchecked	Unchecked	Unchecked	Unchecked	Unchecked	Unchecked	Unchecked	Unchecked	Unchecked	Unchecked	Unchecked	Unchecked	Unchecked	Unchecked	Unchecked	Unchecked	Unchecked	Unchecked	Unchecked	Unchecked								Incomplete
482	293	No	No	No	Insufficient data (one TNI, chest pain duration unclear..)		Complete				Unchecked	Unchecked	Unchecked	Unchecked	Unchecked	Unchecked	Unchecked	Unchecked	Unchecked	Unchecked	Unchecked	Unchecked	Unchecked	Unchecked	Unchecked	Unchecked	Unchecked	Unchecked	Unchecked	Unchecked								Incomplete
483	301	No	No	No	Insufficient data (one TNI, chest pain duration unclear..)		Complete				Unchecked	Unchecked	Unchecked	Unchecked	Unchecked	Unchecked	Unchecked	Unchecked	Unchecked	Unchecked	Unchecked	Unchecked	Unchecked	Unchecked	Unchecked	Unchecked	Unchecked	Unchecked	Unchecked	Unchecked								Incomplete
484	322	No	No	No	Insufficient data (one TNI, chest pain duration unclear..)		Complete				Unchecked	Unchecked	Unchecked	Unchecked	Unchecked	Unchecked	Unchecked	Unchecked	Unchecked	Unchecked	Unchecked	Unchecked	Unchecked	Unchecked	Unchecked	Unchecked	Unchecked	Unchecked	Unchecked	Unchecked								Incomplete
485	336	No	No	No	Other	scheduled Chest X-Ray	Complete				Unchecked	Unchecked	Unchecked	Unchecked	Unchecked	Unchecked	Unchecked	Unchecked	Unchecked	Unchecked	Unchecked	Unchecked	Unchecked	Unchecked	Unchecked	Unchecked	Unchecked	Unchecked	Unchecked	Unchecked								Incomplete
486	337	No	No	No	Other	scheduled CCTA	Complete				Unchecked	Unchecked	Unchecked	Unchecked	Unchecked	Unchecked	Unchecked	Unchecked	Unchecked	Unchecked	Unchecked	Unchecked	Unchecked	Unchecked	Unchecked	Unchecked	Unchecked	Unchecked	Unchecked	Unchecked								Incomplete
487	338	No	No	No	Other	scheduled NST	Complete				Unchecked	Unchecked	Unchecked	Unchecked	Unchecked	Unchecked	Unchecked	Unchecked	Unchecked	Unchecked	Unchecked	Unchecked	Unchecked	Unchecked	Unchecked	Unchecked	Unchecked	Unchecked	Unchecked	Unchecked								Incomplete
488	339	No	No	No	Other	scheduled CCTA	Complete				Unchecked	Unchecked	Unchecked	Unchecked	Unchecked	Unchecked	Unchecked	Unchecked	Unchecked	Unchecked	Unchecked	Unchecked	Unchecked	Unchecked	Unchecked	Unchecked	Unchecked	Unchecked	Unchecked	Unchecked								Incomplete
489	348	No	No	No	Other	scheduled cardiac MRI	Complete				Unchecked	Unchecked	Unchecked	Unchecked	Unchecked	Unchecked	Unchecked	Unchecked	Unchecked	Unchecked	Unchecked	Unchecked	Unchecked	Unchecked	Unchecked	Unchecked	Unchecked	Unchecked	Unchecked	Unchecked								Incomplete
490	349	No	No	No	Other	scheduled LHC & RHC	Complete				Unchecked	Unchecked	Unchecked	Unchecked	Unchecked	Unchecked	Unchecked	Unchecked	Unchecked	Unchecked	Unchecked	Unchecked	Unchecked	Unchecked	Unchecked	Unchecked	Unchecked	Unchecked	Unchecked	Unchecked								Incomplete
491	350	No	No	No	Scheduled for LHC		Complete				Unchecked	Unchecked	Unchecked	Unchecked	Unchecked	Unchecked	Unchecked	Unchecked	Unchecked	Unchecked	Unchecked	Unchecked	Unchecked	Unchecked	Unchecked	Unchecked	Unchecked	Unchecked	Unchecked	Unchecked								Incomplete
492	351	No	No	No	Other	referred to Cardiac Rehab	Complete				Unchecked	Unchecked	Unchecked	Unchecked	Unchecked	Unchecked	Unchecked	Unchecked	Unchecked	Unchecked	Unchecked	Unchecked	Unchecked	Unchecked	Unchecked	Unchecked	Unchecked	Unchecked	Unchecked	Unchecked								Incomplete
493	352	No	No	No	Other	referred to Cardiac Rehab	Complete				Unchecked	Unchecked	Unchecked	Unchecked	Unchecked	Unchecked	Unchecked	Unchecked	Unchecked	Unchecked	Unchecked	Unchecked	Unchecked	Unchecked	Unchecked	Unchecked	Unchecked	Unchecked	Unchecked	Unchecked								Incomplete
494	353	No	No	No	Other	referred to Cardiac Rehab	Complete				Unchecked	Unchecked	Unchecked	Unchecked	Unchecked	Unchecked	Unchecked	Unchecked	Unchecked	Unchecked	Unchecked	Unchecked	Unchecked	Unchecked	Unchecked	Unchecked	Unchecked	Unchecked	Unchecked	Unchecked								Incomplete
495	354	No	No	No	Other	referred to Cardiac Rehab	Complete				Unchecked	Unchecked	Unchecked	Unchecked	Unchecked	Unchecked	Unchecked	Unchecked	Unchecked	Unchecked	Unchecked	Unchecked	Unchecked	Unchecked	Unchecked	Unchecked	Unchecked	Unchecked	Unchecked	Unchecked								Incomplete
496	355	No	No	No	Scheduled for LHC		Complete				Unchecked	Unchecked	Unchecked	Unchecked	Unchecked	Unchecked	Unchecked	Unchecked	Unchecked	Unchecked	Unchecked	Unchecked	Unchecked	Unchecked	Unchecked	Unchecked	Unchecked	Unchecked	Unchecked	Unchecked								Incomplete
497	356	No	No	No	Other	referred to Cardiac Rehab	Complete				Unchecked	Unchecked	Unchecked	Unchecked	Unchecked	Unchecked	Unchecked	Unchecked	Unchecked	Unchecked	Unchecked	Unchecked	Unchecked	Unchecked	Unchecked	Unchecked	Unchecked	Unchecked	Unchecked	Unchecked								Incomplete
498	357	No	No	No	Other	referred to Cardiac Rehab	Complete				Unchecked	Unchecked	Unchecked	Unchecked	Unchecked	Unchecked	Unchecked	Unchecked	Unchecked	Unchecked	Unchecked	Unchecked	Unchecked	Unchecked	Unchecked	Unchecked	Unchecked	Unchecked	Unchecked	Unchecked								Incomplete
499	379	No	Yes				Complete				Unchecked	Unchecked	Unchecked	Unchecked	Unchecked	Unchecked	Unchecked	Unchecked	Unchecked	Unchecked	Unchecked	Unchecked	Unchecked	Unchecked	Unchecked	Unchecked	Unchecked	Unchecked	Unchecked	Unchecked								Incomplete
500	380	No	No	No			Complete	63	Female		Unchecked	Unchecked	Unchecked	Checked	Unchecked	Unchecked	Unchecked	Unchecked	Unchecked	Unchecked	Unchecked	Unchecked	Unchecked	Unchecked	Unchecked	Unchecked	Checked	Unchecked	Unchecked	Checked	None			None		None		Complete	Non-cardiac chest pain (0)	Normal (0)	45 - 64 (+1)	Non known risk factors (0)	Normal (0)	1		No	Unavailable		No
501	381	No	No	No	Scheduled for LHC		Complete				Unchecked	Unchecked	Unchecked	Unchecked	Unchecked	Unchecked	Unchecked	Unchecked	Unchecked	Unchecked	Unchecked	Unchecked	Unchecked	Unchecked	Unchecked	Unchecked	Unchecked	Unchecked	Unchecked	Unchecked								Incomplete
502	382	No	No	No			Unverified	77	Male		Checked	Checked	Unchecked	Unchecked	Unchecked	Checked	Unchecked	Unchecked	Unchecked	Unchecked	Unchecked	Unchecked	Unchecked	Unchecked	Unchecked	Unchecked	Checked	Unchecked	Unchecked	Checked	< 1 year ago		Normal	None		None		Complete	Cardiac chest pain (+2)	Non-specific depolarization abnormality (+1)	>65 (+2)	1-2 risk factors (+1)	Normal (0)	6	5	Yes	Unavailable		No
503	383	No	No	No	Other	scheduled CCTA	Complete				Unchecked	Unchecked	Unchecked	Unchecked	Unchecked	Unchecked	Unchecked	Unchecked	Unchecked	Unchecked	Unchecked	Unchecked	Unchecked	Unchecked	Unchecked	Unchecked	Unchecked	Unchecked	Unchecked	Unchecked								Incomplete
504	395	No	No	No	Scheduled for LHC		Complete				Unchecked	Unchecked	Unchecked	Unchecked	Unchecked	Unchecked	Unchecked	Unchecked	Unchecked	Unchecked	Unchecked	Unchecked	Unchecked	Unchecked	Unchecked	Unchecked	Unchecked	Unchecked	Unchecked	Unchecked								Incomplete
505	414	No	No	No	Scheduled for LHC		Complete				Unchecked	Unchecked	Unchecked	Unchecked	Unchecked	Unchecked	Unchecked	Unchecked	Unchecked	Unchecked	Unchecked	Unchecked	Unchecked	Unchecked	Unchecked	Unchecked	Unchecked	Unchecked	Unchecked	Unchecked								Incomplete
506	415	No	No	No	Scheduled for LHC		Complete				Unchecked	Unchecked	Unchecked	Unchecked	Unchecked	Unchecked	Unchecked	Unchecked	Unchecked	Unchecked	Unchecked	Unchecked	Unchecked	Unchecked	Unchecked	Unchecked	Unchecked	Unchecked	Unchecked	Unchecked								Incomplete
507	416	No	No	No	Scheduled for LHC		Complete				Unchecked	Unchecked	Unchecked	Unchecked	Unchecked	Unchecked	Unchecked	Unchecked	Unchecked	Unchecked	Unchecked	Unchecked	Unchecked	Unchecked	Unchecked	Unchecked	Unchecked	Unchecked	Unchecked	Unchecked								Incomplete
508	426	No	No	No	Other	scheduled CT angiogram chest	Complete				Unchecked	Unchecked	Unchecked	Unchecked	Unchecked	Unchecked	Unchecked	Unchecked	Unchecked	Unchecked	Unchecked	Unchecked	Unchecked	Unchecked	Unchecked	Unchecked	Unchecked	Unchecked	Unchecked	Unchecked								Incomplete
509	427	No	No	No	Other	scheduled Exercise NST	Complete				Unchecked	Unchecked	Unchecked	Unchecked	Unchecked	Unchecked	Unchecked	Unchecked	Unchecked	Unchecked	Unchecked	Unchecked	Unchecked	Unchecked	Unchecked	Unchecked	Unchecked	Unchecked	Unchecked	Unchecked								Incomplete
510	436	No	No	No			Complete	86	Female		Checked	Checked	Unchecked	Unchecked	Unchecked	Unchecked	Unchecked	Unchecked	Unchecked	Unchecked	Unchecked	Unchecked	Unchecked	Unchecked	Unchecked	Unchecked	Checked	Unchecked	Unchecked	Checked	>1 year ago	Lexiscan/NST	Mildly abnormal	>1 year ago	Normal	None		Complete	Non-cardiac chest pain (0)	Normal (0)	>65 (+2)	1-2 risk factors (+1)	Normal (0)	3		Yes	No		No
511	438	No	No	No	Other	scheduled CT chest	Complete				Unchecked	Unchecked	Unchecked	Unchecked	Unchecked	Unchecked	Unchecked	Unchecked	Unchecked	Unchecked	Unchecked	Unchecked	Unchecked	Unchecked	Unchecked	Unchecked	Unchecked	Unchecked	Unchecked	Unchecked								Incomplete
512	439	No	No	No	Other	scheduled NST	Complete				Unchecked	Unchecked	Unchecked	Unchecked	Unchecked	Unchecked	Unchecked	Unchecked	Unchecked	Unchecked	Unchecked	Unchecked	Unchecked	Unchecked	Unchecked	Unchecked	Unchecked	Unchecked	Unchecked	Unchecked								Incomplete
513	440	No	No	No	Other	scheduled CCTA	Complete				Unchecked	Unchecked	Unchecked	Unchecked	Unchecked	Unchecked	Unchecked	Unchecked	Unchecked	Unchecked	Unchecked	Unchecked	Unchecked	Unchecked	Unchecked	Unchecked	Unchecked	Unchecked	Unchecked	Unchecked								Incomplete
514	441	No	No	No	Other	scheduled echo	Complete				Unchecked	Unchecked	Unchecked	Unchecked	Unchecked	Unchecked	Unchecked	Unchecked	Unchecked	Unchecked	Unchecked	Unchecked	Unchecked	Unchecked	Unchecked	Unchecked	Unchecked	Unchecked	Unchecked	Unchecked								Incomplete
515	447	No	No	No	Other	scheduled echo	Complete				Unchecked	Unchecked	Unchecked	Unchecked	Unchecked	Unchecked	Unchecked	Unchecked	Unchecked	Unchecked	Unchecked	Unchecked	Unchecked	Unchecked	Unchecked	Unchecked	Unchecked	Unchecked	Unchecked	Unchecked								Incomplete
516	448	No	No	No	Scheduled for LHC		Complete				Unchecked	Unchecked	Unchecked	Unchecked	Unchecked	Unchecked	Unchecked	Unchecked	Unchecked	Unchecked	Unchecked	Unchecked	Unchecked	Unchecked	Unchecked	Unchecked	Unchecked	Unchecked	Unchecked	Unchecked								Incomplete
517	455	No	No	No			Complete	81	Male		Checked	Checked	Checked	Unchecked	Unchecked	Checked	Unchecked	Unchecked	Unchecked	Unchecked	Unchecked	Unchecked	Unchecked	Unchecked	Checked	Unchecked	Unchecked	Unchecked	Unchecked	Checked	>1 year ago		Mildly abnormal	< 1 year ago	Obstructive - received stents	None		Complete	Cardiac chest pain (+2)	Normal (0)	>65 (+2)	>3 risk factors or hx of atherosclerotic disease (+2)	Normal (0)	6		Yes	No		No
518	456	No	Yes				Complete	67	Female		Checked	Checked	Checked	Unchecked	Unchecked	Checked	Unchecked	Unchecked	Unchecked	Unchecked	Unchecked	Unchecked	Unchecked	Unchecked	Unchecked	Unchecked	Checked	Unchecked	Unchecked	Checked								Incomplete
519	457	No	No	No	Scheduled for LHC		Complete				Unchecked	Unchecked	Unchecked	Unchecked	Unchecked	Unchecked	Unchecked	Unchecked	Unchecked	Unchecked	Unchecked	Unchecked	Unchecked	Unchecked	Unchecked	Unchecked	Unchecked	Unchecked	Unchecked	Unchecked								Incomplete
520	464	No	No	No	Scheduled for LHC		Complete				Unchecked	Unchecked	Unchecked	Unchecked	Unchecked	Unchecked	Unchecked	Unchecked	Unchecked	Unchecked	Unchecked	Unchecked	Unchecked	Unchecked	Unchecked	Unchecked	Unchecked	Unchecked	Unchecked	Unchecked								Incomplete
521	469	No	No	No	ACS presentation		Complete				Unchecked	Unchecked	Unchecked	Unchecked	Unchecked	Unchecked	Unchecked	Unchecked	Unchecked	Unchecked	Unchecked	Unchecked	Unchecked	Unchecked	Unchecked	Unchecked	Unchecked	Unchecked	Unchecked	Unchecked								Incomplete
522	480	No	No	No	ACS presentation		Complete				Unchecked	Unchecked	Unchecked	Unchecked	Unchecked	Unchecked	Unchecked	Unchecked	Unchecked	Unchecked	Unchecked	Unchecked	Unchecked	Unchecked	Unchecked	Unchecked	Unchecked	Unchecked	Unchecked	Unchecked								Incomplete
523	481	Yes					Complete				Unchecked	Unchecked	Unchecked	Unchecked	Unchecked	Unchecked	Unchecked	Unchecked	Unchecked	Unchecked	Unchecked	Unchecked	Unchecked	Unchecked	Unchecked	Unchecked	Unchecked	Unchecked	Unchecked	Unchecked								Incomplete
524	482	No	No	No	Scheduled for LHC		Complete				Unchecked	Unchecked	Unchecked	Unchecked	Unchecked	Unchecked	Unchecked	Unchecked	Unchecked	Unchecked	Unchecked	Unchecked	Unchecked	Unchecked	Unchecked	Unchecked	Unchecked	Unchecked	Unchecked	Unchecked								Incomplete
525	483	No	No	No	Other	scheduled CCTA	Complete				Unchecked	Unchecked	Unchecked	Unchecked	Unchecked	Unchecked	Unchecked	Unchecked	Unchecked	Unchecked	Unchecked	Unchecked	Unchecked	Unchecked	Unchecked	Unchecked	Unchecked	Unchecked	Unchecked	Unchecked								Incomplete
526	484	No	No	No	Other	scheduled CCTA	Complete				Unchecked	Unchecked	Unchecked	Unchecked	Unchecked	Unchecked	Unchecked	Unchecked	Unchecked	Unchecked	Unchecked	Unchecked	Unchecked	Unchecked	Unchecked	Unchecked	Unchecked	Unchecked	Unchecked	Unchecked								Incomplete
527	496	No	No	No	Other	scheduled CCTA	Complete				Unchecked	Unchecked	Unchecked	Unchecked	Unchecked	Unchecked	Unchecked	Unchecked	Unchecked	Unchecked	Unchecked	Unchecked	Unchecked	Unchecked	Unchecked	Unchecked	Unchecked	Unchecked	Unchecked	Unchecked								Incomplete
528	497	No	No	No	Scheduled for LHC		Complete				Unchecked	Unchecked	Unchecked	Unchecked	Unchecked	Unchecked	Unchecked	Unchecked	Unchecked	Unchecked	Unchecked	Unchecked	Unchecked	Unchecked	Unchecked	Unchecked	Unchecked	Unchecked	Unchecked	Unchecked								Incomplete
529	498	No	No	No	Other	scheduled echo	Complete				Unchecked	Unchecked	Unchecked	Unchecked	Unchecked	Unchecked	Unchecked	Unchecked	Unchecked	Unchecked	Unchecked	Unchecked	Unchecked	Unchecked	Unchecked	Unchecked	Unchecked	Unchecked	Unchecked	Unchecked								Incomplete
530	499	No	No	No	Scheduled for LHC		Complete				Unchecked	Unchecked	Unchecked	Unchecked	Unchecked	Unchecked	Unchecked	Unchecked	Unchecked	Unchecked	Unchecked	Unchecked	Unchecked	Unchecked	Unchecked	Unchecked	Unchecked	Unchecked	Unchecked	Unchecked								Incomplete
531	500	No	No	No	Other	scheduled CCTA	Complete				Unchecked	Unchecked	Unchecked	Unchecked	Unchecked	Unchecked	Unchecked	Unchecked	Unchecked	Unchecked	Unchecked	Unchecked	Unchecked	Unchecked	Unchecked	Unchecked	Unchecked	Unchecked	Unchecked	Unchecked								Incomplete
532	505	No	No	Yes			Complete				Unchecked	Unchecked	Unchecked	Unchecked	Unchecked	Unchecked	Unchecked	Unchecked	Unchecked	Unchecked	Unchecked	Unchecked	Unchecked	Unchecked	Unchecked	Unchecked	Unchecked	Unchecked	Unchecked	Unchecked								Incomplete
533	506	No	No	No	Other	scheduled echo	Complete				Unchecked	Unchecked	Unchecked	Unchecked	Unchecked	Unchecked	Unchecked	Unchecked	Unchecked	Unchecked	Unchecked	Unchecked	Unchecked	Unchecked	Unchecked	Unchecked	Unchecked	Unchecked	Unchecked	Unchecked								Incomplete
534	507	No	No	No	Scheduled for LHC		Complete				Unchecked	Unchecked	Unchecked	Unchecked	Unchecked	Unchecked	Unchecked	Unchecked	Unchecked	Unchecked	Unchecked	Unchecked	Unchecked	Unchecked	Unchecked	Unchecked	Unchecked	Unchecked	Unchecked	Unchecked								Incomplete
535	519	No	No	No	Other	scheduled Chest X-Ray	Complete				Unchecked	Unchecked	Unchecked	Unchecked	Unchecked	Unchecked	Unchecked	Unchecked	Unchecked	Unchecked	Unchecked	Unchecked	Unchecked	Unchecked	Unchecked	Unchecked	Unchecked	Unchecked	Unchecked	Unchecked								Incomplete
536	520	No	No	No	Other	outpatient lab work	Complete				Unchecked	Unchecked	Unchecked	Unchecked	Unchecked	Unchecked	Unchecked	Unchecked	Unchecked	Unchecked	Unchecked	Unchecked	Unchecked	Unchecked	Unchecked	Unchecked	Unchecked	Unchecked	Unchecked	Unchecked								Incomplete
537	528	No	No	No			Complete	60	Female		Unchecked	Unchecked	Unchecked	Unchecked	Unchecked	Unchecked	Unchecked	Unchecked	Unchecked	Checked	Unchecked	Unchecked	Unchecked	Unchecked	Unchecked	Unchecked	Checked	Unchecked	Unchecked	Checked	>1 year ago	Lexiscan/NST	Normal	>1 year ago	Normal	None		Complete	Atypical chest pain (+1)	Non-specific depolarization abnormality (+1)	45 - 64 (+1)	Non known risk factors (0)	Normal (0)	3	3	Yes	Unavailable		No
538	529	No	No	No	Other	scheduled CCTA	Complete				Unchecked	Unchecked	Unchecked	Unchecked	Unchecked	Unchecked	Unchecked	Unchecked	Unchecked	Unchecked	Unchecked	Unchecked	Unchecked	Unchecked	Unchecked	Unchecked	Unchecked	Unchecked	Unchecked	Unchecked								Incomplete
539	530	No	No	No	Other	scheduled CCTA	Complete				Unchecked	Unchecked	Unchecked	Unchecked	Unchecked	Unchecked	Unchecked	Unchecked	Unchecked	Unchecked	Unchecked	Unchecked	Unchecked	Unchecked	Unchecked	Unchecked	Unchecked	Unchecked	Unchecked	Unchecked								Incomplete
540	539	Yes					Complete				Unchecked	Unchecked	Unchecked	Unchecked	Unchecked	Unchecked	Unchecked	Unchecked	Unchecked	Unchecked	Unchecked	Unchecked	Unchecked	Unchecked	Unchecked	Unchecked	Unchecked	Unchecked	Unchecked	Unchecked								Incomplete
541	549	No	No	No	Other	scheduled for CABG	Complete				Unchecked	Unchecked	Unchecked	Unchecked	Unchecked	Unchecked	Unchecked	Unchecked	Unchecked	Unchecked	Unchecked	Unchecked	Unchecked	Unchecked	Unchecked	Unchecked	Unchecked	Unchecked	Unchecked	Unchecked								Incomplete
542	550	No	No	No			Complete	88	Female		Checked	Checked	Unchecked	Unchecked	Unchecked	Checked	Unchecked	Unchecked	Checked	Unchecked	Unchecked	Unchecked	Unchecked	Unchecked	Unchecked	Unchecked	Checked	Unchecked	Unchecked	Checked	>1 year ago	Lexiscan/NST	Normal	>1 year ago	Non-obstructive	None		Complete	Atypical chest pain (+1)	Normal (0)	>65 (+2)	>3 risk factors or hx of atherosclerotic disease (+2)	Normal (0)	5		Yes	Unavailable		No
543	551	No	No	No	Scheduled for LHC		Complete				Unchecked	Unchecked	Unchecked	Unchecked	Unchecked	Unchecked	Unchecked	Unchecked	Unchecked	Unchecked	Unchecked	Unchecked	Unchecked	Unchecked	Unchecked	Unchecked	Unchecked	Unchecked	Unchecked	Unchecked								Incomplete
544	321	No	Yes				Complete				Unchecked	Unchecked	Unchecked	Unchecked	Unchecked	Unchecked	Unchecked	Unchecked	Unchecked	Unchecked	Unchecked	Unchecked	Unchecked	Unchecked	Unchecked	Unchecked	Unchecked	Unchecked	Unchecked	Unchecked								Incomplete
545	437	Yes					Complete				Unchecked	Unchecked	Unchecked	Unchecked	Unchecked	Unchecked	Unchecked	Unchecked	Unchecked	Unchecked	Unchecked	Unchecked	Unchecked	Unchecked	Unchecked	Unchecked	Unchecked	Unchecked	Unchecked	Unchecked								Incomplete
546	283	No	No	No	Insufficient data (one TNI, chest pain duration unclear..)		Complete				Unchecked	Unchecked	Unchecked	Unchecked	Unchecked	Unchecked	Unchecked	Unchecked	Unchecked	Unchecked	Unchecked	Unchecked	Unchecked	Unchecked	Unchecked	Unchecked	Unchecked	Unchecked	Unchecked	Unchecked								Incomplete
547	384	No	No	No	Other	AC monitoring	Complete				Unchecked	Unchecked	Unchecked	Unchecked	Unchecked	Unchecked	Unchecked	Unchecked	Unchecked	Unchecked	Unchecked	Unchecked	Unchecked	Unchecked	Unchecked	Unchecked	Unchecked	Unchecked	Unchecked	Unchecked								Incomplete
548	442	No	No	No	Other	AC monitoring	Complete				Unchecked	Unchecked	Unchecked	Unchecked	Unchecked	Unchecked	Unchecked	Unchecked	Unchecked	Unchecked	Unchecked	Unchecked	Unchecked	Unchecked	Unchecked	Unchecked	Unchecked	Unchecked	Unchecked	Unchecked								Incomplete
549	458	No	No	No	Other	AC monitoring	Complete				Unchecked	Unchecked	Unchecked	Unchecked	Unchecked	Unchecked	Unchecked	Unchecked	Unchecked	Unchecked	Unchecked	Unchecked	Unchecked	Unchecked	Unchecked	Unchecked	Unchecked	Unchecked	Unchecked	Unchecked								Incomplete
550	531	No	No	No	Other	AC monitoring	Complete				Unchecked	Unchecked	Unchecked	Unchecked	Unchecked	Unchecked	Unchecked	Unchecked	Unchecked	Unchecked	Unchecked	Unchecked	Unchecked	Unchecked	Unchecked	Unchecked	Unchecked	Unchecked	Unchecked	Unchecked								Incomplete
[truncated: 15 more columns]
